# Supplementary material for: Crystal structure of strontium perchlorate anhydrate, Sr(ClO4)2, from laboratory powder X-ray diffraction data
Source: Acta Crystallogr E Crystallogr Commun. 2019 Mar 15;75(Pt 4):447–50. doi: 10.1107/S2056989019003335 (PMC6509688; doi:10.1107/S2056989019003335)
Supplement: Supplementary file 1 [file e-75-00447-sup1.cif]

##############################################################################
#                                                                            #
# This CIF contains the data in a paper accepted for publication in          #
# Acta Crystallographica Section E. It conforms to the requirements of       #
# Notes for Authors for Acta Crystallographica Section E, and has been       #
# peer reviewed under the auspices of the IUCr Commission on Journals.       #
#                                                                            #
# Full details of the Crystallographic Information File format               #
# are given in the paper "The Crystallographic Information File (CIF):       #
# a New Standard Archive File for Crystallography" by S. R. Hall, F. H.      #
# Allen and I. D. Brown [Acta Cryst. (1991), A47, 655-685].                  #
#                                                                            #
# The current version of the core CIF dictionary is obtainable from          #
# ftp://ftp.iucr.org/pub/cif_core.dic.                                       #
#                                                                            #
# Software is freely available for graphical display of the structure(s)     #
# in this CIF. For information consult the CIF software page                 #
# http://www.iucr.org/resources/cif/software.                                #
#                                                                            #
# This file may be used for bona fide research purposes within the           #
# scientific community so long as proper attribution is given to the journal # 
# article from which it was obtained.                                        #
#                                                                            #
##############################################################################
data_I
_audit_creation_method     "from EXP file using GSAS2CIF"
_journal_data_validation_number     ?
_journal_date_recd_electronic     2019-01-16
_journal_date_accepted     2019-03-08
_journal_name_full     'Acta Crystallographica, Section E'
_journal_year     2019
_journal_volume     75
_journal_issue      4
_journal_page_first     447
_journal_page_last     450
_journal_paper_category     GI
_journal_paper_doi     10.1107/S2056989019003335
_journal_coeditor_code     WM5484
_publ_contact_author_name     'Seung-Tae Hong'
_publ_contact_author_address
;
Daegu Gyeongbuk Institute of Science and Technology (DGIST)
Daegu 42988
Republic of Korea
;
_publ_contact_author_email     'st.hong@dgist.ac.kr'
_publ_contact_author_fax     '82-53-785-6409'
_publ_contact_author_phone     '82-53-785-6415'
_publ_section_title
;
Crystal structure of strontium perchlorate anhydrate, Sr(ClO~4~)~2~, from
laboratory powder X-ray diffraction data
;
_publ_section_title_footnote     .
loop_
    _publ_author_name
    _publ_author_footnote
    _publ_author_address
    'Hyoung, Jooeun' .
;
Daegu Gyeongbuk Institute of Science and Technology (DGIST)
Daegu 42988
Republic of Korea
;
    'Lee, Hyeon Woo' .
;
Daegu Gyeongbuk Institute of Science and Technology (DGIST)
Daegu 42988
Republic of Korea
;
    'Kim, So Jin' .
;
Daegu Gyeongbuk Institute of Science and Technology (DGIST)
Daegu 42988
Republic of Korea
;
    'Shin, Hong Rim' .
;
Daegu Gyeongbuk Institute of Science and Technology (DGIST)
Daegu 42988
Republic of Korea
;
    'Hong, Seung-Tae' .
;
Daegu Gyeongbuk Institute of Science and Technology (DGIST)
Daegu 42988
Republic of Korea
;
_publ_section_synopsis
;
The crystal structure of Sr(ClO~4~)~2~ is isotypic with its Ca homologue.
;
_pd_block_id     2019-02-04T14:52|181106|1|1
_database_code_depnum_ccdc_archive     'CCDC 1901870'
_chemical_name_systematic
;
Strontium perchlorate anhydrate
;
_chemical_name_common     "Strontium perchlorate anhydrate"
_chemical_formula_moiety     "2(Cl O4), Sr"
_chemical_formula_sum     "Cl2 O8 Sr"
_chemical_formula_structural     Sr(ClO4)2
_chemical_formula_analytical     SrCl2O8
_chemical_formula_iupac     'Sr (Cl O4)2'
_chemical_formula_weight     286.52
_chemical_melting_point     ?
_chemical_compound_source     ?
_symmetry_cell_setting     orthorhombic
_symmetry_space_group_name_H-M     "P b c a"
_symmetry_space_group_name_Hall     -P_2ac_2ab
loop_
    _symmetry_equiv_pos_site_id
    _symmetry_equiv_pos_as_xyz
    1 +x,+y,+z
    2 -x+1/2,+y+1/2,+z
    3 +x,-y+1/2,+z+1/2
    4 -x+1/2,-y,+z+1/2
    5 -x,-y,-z
    6 +x+1/2,-y+1/2,-z
    7 -x,+y+1/2,-z+1/2
    8 +x+1/2,+y,-z+1/2
_cell_length_a     14.18206(10)
_cell_length_b     9.78934(11)
_cell_length_c     9.37624(10)
_cell_angle_alpha     90.0
_cell_angle_beta     90.0
_cell_angle_gamma     90.0
_cell_volume     1301.731(15)
_cell_formula_units_Z     8
_cell_measurement_temperature     298
_cell_special_details     ?
_exptl_crystal_density_diffrn     2.925
_exptl_crystal_density_meas     ?
_exptl_crystal_density_method     ?
_exptl_crystal_F_000     1088.0
_pd_char_colour     white
_pd_char_particle_morphology     ?
_exptl_absorpt_process_details
;   GSAS Absorption/surface roughness correction: function number 0
 No correction is applied.
;
_exptl_absorpt_correction_T_min     1.00000
_exptl_absorpt_correction_T_max     1.00000
_exptl_special_details     ?
_diffrn_ambient_temperature     298
_diffrn_source     'sealed X-ray tube'
_diffrn_radiation_type     'Cu k\a~1~'
_diffrn_radiation_wavelength     1.5405
_diffrn_radiation_monochromator     ?
_diffrn_measurement_device_type     'PANalytical Empyrean'
_diffrn_detector     'PIXcel 3D 2x2'
_pd_instr_dist_src/mono     ?
_pd_instr_dist_mono/spec     ?
_pd_instr_dist_src/spec     ?
_pd_instr_dist_spec/anal     ?
_pd_instr_dist_anal/detc     ?
_pd_instr_dist_spec/detc     ?
_pd_instr_location     ?
_diffrn_radiation_probe     x-ray
loop_
    _refln_index_h
    _refln_index_k
    _refln_index_l
    _refln_observed_status
    _refln_F_squared_meas
    _refln_F_squared_calc
    _refln_phase_calc
    _refln_d_spacing
    2 0 0 o 25914.154 25285.523 0.00 7.09103
    1 1 1 o 2173.552 2600.991 0.00 6.11056
    2 1 0 o 841.140 472.400 180.00 5.74271
    2 1 1 o 12255.453 14595.704 0.00 4.89718
    0 2 0 o 12103.611 14509.229 0.00 4.89467
    0 0 2 o 44152.53 47760.09 180.00 4.68812
    1 0 2 o -114.397 1174.860 180.00 4.45122
    0 2 1 o 4264.518 2571.803 180.00 4.33902
    1 2 1 o 14552.512 13274.569 180.00 4.14917
    1 1 2 o 1588.093 1587.154 180.00 4.05200
    2 2 0 o 3597.952 4577.458 180.00 4.02821
    2 0 2 o 13497.943 15700.081 0.00 3.91071
    3 1 1 o 7615.938 9738.646 180.00 3.87618
    2 2 1 o 7405.049 9501.616 0.00 3.70110
    2 1 2 o 51139.84 53405.65 0.00 3.63164
    4 0 0 o 95204.18 86387.09 180.00 3.54552
    0 2 2 o 139411.91 128862.24 180.00 3.38567
    3 0 2 o 4291.425 4431.392 0.00 3.32879
    4 1 0 o 34461.211 36415.01 0.00 3.33361
    1 2 2 o 238.600 527.177 0.00 3.29313
    3 2 1 o 2939.540 4032.165 180.00 3.19664
    3 1 2 o 4640.343 5094.700 0.00 3.15156
    4 1 1 o 31571.842 33897.316 0.00 3.14099
    2 2 2 o 24096.479 23049.334 180.00 3.05528
    1 3 1 o 5593.438 6852.305 0.00 3.01153
    2 3 0 o 114711.26 115984.31 180.00 2.96431
    1 1 3 o 33526.250 31127.945 180.00 2.91383
    4 2 0 o 24346.604 25805.254 180.00 2.87136
    4 0 2 o 31989.309 33650.121 0.00 2.82787
    2 3 1 o 23400.201 24228.031 0.00 2.82642
    4 2 1 o 1585.795 1611.108 0.00 2.74550
    3 2 2 o 2695.012 2554.584 0.00 2.75255
    2 1 3 o 7317.481 7422.886 180.00 2.74519
    4 1 2 o 8102.849 7753.803 0.00 2.71679
    0 2 3 o 0.317 5.230 180.00 2.63420
    1 3 2 o 299.317 1418.927 0.00 2.63170
    5 1 1 o 160.622 338.871 180.00 2.61616
    3 3 1 o 200.234 348.886 0.00 2.58167
    1 2 3 o 4080.370 4276.477 0.00 2.58990
    3 1 3 o 5353.750 5125.708 0.00 2.51932
    2 3 2 o 12047.534 9349.298 0.00 2.50547
    2 2 3 o 4189.805 3312.683 0.00 2.46932
    4 2 2 o 14176.847 12578.060 0.00 2.44859
    0 4 0 o 16404.041 13874.865 0.00 2.44733
    5 0 2 o 2652.581 1213.196 0.00 2.42681
    4 3 0 o 15664.040 18608.760 180.00 2.40101
    5 2 1 o 5304.647 5251.715 0.00 2.37415
    0 4 1 o 5018.896 4108.936 0.00 2.36800
    5 1 2 o 1640.090 1384.413 180.00 2.35551
    6 0 0 o 12306.345 7836.205 180.00 2.36368
    1 4 1 o 4124.011 3891.505 180.00 2.33566
    0 0 4 o 69182.46 68127.90 0.00 2.34406
    3 3 2 o 50.153 49.008 180.00 2.33024
    4 3 1 o 8168.373 8771.718 0.00 2.32596
    2 4 0 o 94.474 96.814 0.00 2.31343
    1 0 4 o 3043.679 2841.501 180.00 2.31268
    3 2 3 o 2051.753 1569.362 0.00 2.30107
    6 1 0 o 497.657 368.100 0.00 2.29765
    4 1 3 o 8535.053 7527.131 180.00 2.28005
    2 4 1 o 399.025 498.459 0.00 2.24607
    1 1 4 o 12.819 25.300 180.00 2.25073
    2 0 4 o 1039.702 699.434 0.00 2.22561
    6 1 1 o 36043.40 33377.793 180.00 2.23162
    1 3 3 o 221.531 213.405 180.00 2.22906
    5 2 2 o 1999.679 1700.678 0.00 2.17424
    2 1 4 o 4994.315 3929.979 180.00 2.17023
    0 4 2 o 19131.574 14825.043 180.00 2.16951
    2 3 3 o 29606.465 22862.846 180.00 2.15078
    4 3 2 o 2889.770 2242.948 0.00 2.13704
    1 4 2 o 15239.762 13416.497 0.00 2.14456
    6 2 0 o 19522.416 18365.328 180.00 2.12849
    3 4 1 o 563.313 528.299 180.00 2.11723
    4 2 3 o 23103.002 22396.842 0.00 2.11448
    6 0 2 o 11056.776 11170.511 0.00 2.11059
    0 2 4 o 15401.663 14917.210 0.00 2.11413
    3 0 4 o 24892.959 24524.904 180.00 2.10006
    5 3 1 o 3756.739 3443.409 180.00 2.08702
    1 2 4 o 18235.451 13150.734 180.00 2.09102
    6 2 1 o 7118.875 8445.393 180.00 2.07568
    2 4 2 o 728.419 866.198 0.00 2.07459
    6 1 2 o 1567.329 1379.123 0.00 2.06318
    5 1 3 o 19877.746 17813.695 0.00 2.05366
    3 1 4 o 3220.725 2871.911 180.00 2.05335
    3 3 3 o 860.155 228.853 0.00 2.03685
    2 2 4 o -29.287 39.359 180.00 2.02600
    4 4 0 o 3121.322 3223.305 180.00 2.01411
    3 4 2 o 14519.549 12459.718 0.00 1.97178
    4 4 1 o 21400.211 19889.805 180.00 1.96919
    4 0 4 o 3744.506 5235.255 180.00 1.95535
    5 3 2 o 10893.190 11468.113 180.00 1.94731
    7 1 1 o 427.523 367.962 0.00 1.94099
    6 2 2 o 54848.27 47962.52 0.00 1.93809
    5 2 3 o 4128.367 3154.375 180.00 1.93019
    3 2 4 o 19192.805 15100.381 180.00 1.92993
    0 4 3 o 19317.279 13741.937 180.00 1.92688
    4 1 4 o 2568.404 4194.587 0.00 1.91748
    6 3 0 o 1400.477 1976.711 0.00 1.91424
    4 3 3 o 4285.067 3621.963 180.00 1.90402
    1 4 3 o 7765.025 9099.846 0.00 1.90934
    1 5 1 o 528.728 397.086 180.00 1.89927
    2 5 0 o 36009.98 40235.79 180.00 1.88725
    1 3 4 o 1132.541 1239.242 180.00 1.88685
    6 3 1 o 8016.688 9257.931 180.00 1.87555
    7 0 2 o 25316.045 29173.533 180.00 1.85977
    2 4 3 o 4012.153 4564.848 180.00 1.85945
    6 1 3 o 10296.647 10132.257 0.00 1.85123
    4 4 2 o 2077.994 1993.497 0.00 1.85055
    2 5 1 o 23350.043 21584.553 0.00 1.85015
    7 2 1 o 332.741 447.371 0.00 1.83575
    2 3 4 o 12014.076 13380.514 180.00 1.83866
    7 1 2 o 1456.103 1448.899 180.00 1.82709
    1 1 5 o 30798.258 30469.109 0.00 1.82642
    5 4 1 o 4710.815 3889.906 0.00 1.81778
    4 2 4 o 9569.818 7228.647 180.00 1.81582
    5 0 4 o 4753.924 2664.035 180.00 1.80689
    1 5 2 o 669.869 982.248 0.00 1.79216
    2 1 5 o 3158.560 2549.444 0.00 1.78261
    3 4 3 o 23525.309 22143.838 0.00 1.78435
    5 1 4 o 2266.298 1941.373 0.00 1.77687
    3 5 1 o 367.913 295.466 0.00 1.77612
    6 3 2 o 13958.303 13685.695 180.00 1.77220
    8 0 0 o 40.797 40.546 0.00 1.77276
    5 3 3 o 7735.425 7717.204 0.00 1.76615
    3 3 4 o 106.462 107.960 180.00 1.76595
    6 2 3 o 6557.777 5962.210 0.00 1.75926
    2 5 2 o 43078.32 33961.535 0.00 1.75072
    0 2 5 o 1729.001 1379.290 0.00 1.75113
    8 1 0 o 769.709 230.616 180.00 1.74439
    7 2 2 o 2658.747 2102.155 180.00 1.73851
    1 2 5 o 14066.492 12260.174 180.00 1.73793
    5 4 2 o 1633.131 1840.466 180.00 1.72322
    3 1 5 o 13242.195 12304.294 180.00 1.71612
    8 1 1 o 36643.67 34715.172 180.00 1.71496
    4 5 0 o 1656.474 1550.268 180.00 1.71391
    6 4 0 o 33951.309 34897.219 180.00 1.70018
    5 2 4 o 226.543 179.930 0.00 1.69508
    2 2 5 o 913.348 974.140 0.00 1.70006
    4 4 3 o 1716.252 1512.757 0.00 1.69301
    7 3 1 o 1504.125 1284.818 180.00 1.69294
    0 4 4 o 26430.088 23211.156 0.00 1.69283
    3 5 2 o 179.870 57.999 0.00 1.68761
    4 5 1 o 1347.209 623.071 0.00 1.68598
    4 3 4 o 14722.559 14741.225 180.00 1.67727
    1 4 4 o 3958.927 3074.252 180.00 1.68090
    7 1 3 o 149.564 140.223 0.00 1.67499
    6 4 1 o 16651.180 15378.063 180.00 1.67290
    8 2 0 o 8389.271 8089.228 0.00 1.66680
    6 0 4 o 15779.672 19426.055 180.00 1.66439
    8 0 2 o 1401.393 1759.654 180.00 1.65817
    1 5 3 o 4709.993 4279.746 180.00 1.64796
    3 2 5 o 13637.891 11514.797 180.00 1.64209
    2 4 4 o 666.880 549.203 0.00 1.64656
    8 2 1 o 3084.062 2674.517 0.00 1.64107
    6 1 4 o 4085.358 3506.268 0.00 1.64085
    8 1 2 o 435.672 330.324 180.00 1.63488
    4 1 5 o 1532.234 1191.698 0.00 1.63440
    6 3 3 o 19163.258 18921.787 0.00 1.63239
    0 6 0 o 1773.935 1849.765 180.00 1.63156
    7 3 2 o 2114.287 1759.593 180.00 1.61577
    2 5 3 o 6641.539 5696.781 180.00 1.61556
    1 3 5 o 17269.396 14795.196 0.00 1.61531
    4 5 2 o 12459.419 13178.152 0.00 1.60971
    0 6 1 o 32381.182 31269.061 0.00 1.60740
    7 2 3 o 464.718 439.399 180.00 1.60595
    6 4 2 o 2745.133 1848.323 0.00 1.59832
    1 6 1 o 38.694 25.377 180.00 1.59718
    5 4 3 o 397.038 360.853 0.00 1.59388
    2 6 0 o 1149.962 1772.505 0.00 1.59001
    3 4 4 o 3030.568 2766.270 180.00 1.59373
    5 5 1 o 416.664 521.916 180.00 1.58801
    5 3 4 o 1434.222 1907.004 0.00 1.58073
    2 3 5 o 844.740 1368.563 0.00 1.58476
    6 2 4 o 2849.057 3558.569 180.00 1.57578
    8 2 2 o 531.564 261.622 180.00 1.57050
    4 2 5 o 24.523 6.504 0.00 1.57007
    2 6 1 o 1832.953 1586.391 0.00 1.56763
    3 5 3 o 1164.376 1082.440 180.00 1.56557
    0 0 6 o 338.497 4532.431 180.00 1.56271
    8 3 0 o 169.010 664.646 0.00 1.55772
    1 0 6 o 96.704 439.379 0.00 1.55330
    5 1 5 o 15444.167 20670.064 180.00 1.54469
    0 6 2 o 1.939 5.344 180.00 1.54091
    7 4 1 o 14.156 9.911 0.00 1.53945
    7 0 4 o 30308.309 24643.068 0.00 1.53281
    8 3 1 o 4232.695 4546.331 180.00 1.53666
    9 1 1 o 309.075 223.123 180.00 1.53477
    1 1 6 o 267.180 174.642 180.00 1.53411
    3 3 5 o 2.892 2.920 180.00 1.53749
    1 6 2 o 1919.457 1810.502 0.00 1.53189
    4 4 4 o 670.698 625.029 180.00 1.52764
    3 6 1 o 2714.734 3002.330 180.00 1.52183
    2 0 6 o 553.245 462.350 180.00 1.52609
    5 5 2 o 1636.378 1727.369 180.00 1.52380
    8 1 3 o 7283.194 7826.783 0.00 1.52320
    7 1 4 o 581.987 752.302 0.00 1.51436
    6 5 0 o 7674.899 8233.140 0.00 1.50779
    2 1 6 o 46.402 51.585 0.00 1.50787
    7 3 3 o 181.993 191.167 0.00 1.50771
    2 6 2 o 93.470 73.021 0.00 1.50577
    4 5 3 o 6885.066 6328.686 180.00 1.50278
    9 0 2 o 5528.436 5506.297 180.00 1.49367
    6 4 3 o 1229.009 1220.693 0.00 1.49350
    6 5 1 o 6847.091 7122.996 180.00 1.48867
    1 5 4 o 10880.262 10864.479 180.00 1.49430
    5 2 5 o 164.304 160.026 0.00 1.49004
    4 6 0 o 3143.974 3476.068 0.00 1.48215
    0 2 6 o 2959.120 3074.177 180.00 1.48868
    0 4 5 o 142.530 148.499 180.00 1.48851
    3 0 6 o 18491.045 18064.654 0.00 1.48374
    6 3 4 o 50.060 54.798 180.00 1.48266
    9 2 1 o 989.159 1088.624 0.00 1.48114
    7 4 2 o 1189.983 1273.440 180.00 1.48074
    8 3 2 o 6984.123 7351.106 180.00 1.47826
    4 3 5 o 2858.382 2905.912 0.00 1.47790
    1 2 6 o 8302.802 8829.521 0.00 1.48054
    1 4 5 o 4699.336 4955.076 180.00 1.48038
    9 1 2 o 1845.408 1562.479 0.00 1.47658
    8 2 3 o 2067.588 2346.699 180.00 1.47073
    4 6 1 o 22911.525 23812.584 180.00 1.46398
    3 1 6 o 143.334 98.482 0.00 1.46699
    7 2 4 o 13555.155 13444.440 0.00 1.46277
    2 5 4 o 7112.381 8916.366 180.00 1.47002
    3 6 2 o 2.237 1.965 180.00 1.46504
    6 1 5 o 6172.195 6507.145 180.00 1.45280
    5 4 4 o 1253.413 1383.352 0.00 1.45363
    2 2 6 o 1256.905 781.120 180.00 1.45692
    2 4 5 o 423.752 289.144 180.00 1.45676
    0 6 3 o 11645.954 11900.121 180.00 1.44634
    8 4 0 o 279.702 742.849 180.00 1.43568
    6 5 2 o 263.315 392.422 180.00 1.43538
    1 6 3 o 29.500 20.461 0.00 1.43888
    4 0 6 o 291.153 359.996 180.00 1.42997
    5 5 3 o 5781.833 5630.367 0.00 1.43216
    3 5 4 o 3362.748 3412.218 0.00 1.43205
    9 2 2 o 1227.718 1417.766 180.00 1.42863
    8 4 1 o 5990.027 5468.875 0.00 1.41914
    3 2 6 o 12121.810 11486.605 0.00 1.41993
    8 0 4 o 8756.663 7976.270 180.00 1.41393
    2 6 3 o 1552.642 1068.297 180.00 1.41716
    4 6 2 o 297.101 285.823 0.00 1.41321
    3 4 5 o 4789.907 4648.613 180.00 1.41979
    4 1 6 o 4050.103 3601.888 0.00 1.41495
    10 0 0 o 10262.798 7851.067 0.00 1.41821
    6 2 5 o -33.848 165.657 0.00 1.40706
    5 3 5 o 17123.945 17299.510 180.00 1.41058
    10 1 0 o 2436.038 2026.690 0.00 1.40355
    8 1 4 o 110.700 104.781 0.00 1.39941
    9 3 1 o 492.545 430.376 0.00 1.40302
    5 6 1 o 5134.630 5398.700 180.00 1.39845
    7 4 3 o 3305.195 3738.121 180.00 1.39624
    1 3 6 o 2707.560 2515.161 0.00 1.40251
    8 3 3 o 4770.369 5457.689 0.00 1.39416
    9 1 3 o 2136.053 2102.401 180.00 1.39275
    7 5 1 o 1079.931 974.896 0.00 1.39229
    7 3 4 o 567.297 1201.820 0.00 1.38737
    10 1 1 o 1013.163 1759.133 0.00 1.38809
    4 5 4 o 0.076 1.097 180.00 1.38353
    3 6 3 o 1043.329 1389.633 0.00 1.38306
    1 7 1 o 1.151 0.469 180.00 1.37664
    2 3 6 o 1787.254 1824.435 180.00 1.38238
    8 4 2 o 6338.704 5777.876 180.00 1.37275
    6 4 4 o 4163.132 4056.705 180.00 1.37628
    2 7 0 o 8174.166 8517.664 180.00 1.37205
    4 2 6 o 48.064 45.894 0.00 1.37259
    5 0 6 o 2842.760 5314.549 0.00 1.36872
    4 4 5 o 2888.365 2801.463 180.00 1.37247
    7 1 5 o 65.076 71.237 0.00 1.36281
    10 2 0 o 16713.494 18920.670 0.00 1.36218
    8 2 4 o 9346.423 9786.075 0.00 1.35839
    9 3 2 o 6738.504 7047.573 0.00 1.35814
    6 5 3 o 496.041 517.336 0.00 1.35802
    2 7 1 o 466.142 493.426 0.00 1.35759
    5 1 6 o 3229.860 4150.455 180.00 1.35554
    10 0 2 o 19599.393 20726.254 180.00 1.35745
    5 6 2 o 1436.175 2137.761 180.00 1.35400
    9 2 3 o 1.396 1.469 180.00 1.35230
    7 5 2 o 128.228 102.005 180.00 1.34840
    10 2 1 o 14715.109 11832.297 0.00 1.34803
    3 3 6 o 219.734 110.023 0.00 1.35067
    6 6 0 o 1404.960 2333.176 180.00 1.34274
    1 5 5 o 3294.087 2574.584 180.00 1.34813
    10 1 2 o 2571.060 2717.559 180.00 1.34459
    6 3 5 o 1076.046 1114.825 180.00 1.33957
    4 6 3 o 9774.839 9620.183 0.00 1.33920
    1 7 2 o 6482.788 7184.480 0.00 1.33418
    0 6 4 o 1574.473 1522.897 180.00 1.33911
    6 6 1 o 6334.895 6433.649 180.00 1.32918
    3 7 1 o 1545.727 1533.138 0.00 1.32752
    1 6 4 o 3376.223 3613.729 180.00 1.33318
    7 2 5 o 142.011 136.773 180.00 1.32484
    5 5 4 o 17263.523 17402.102 0.00 1.32783
    2 5 5 o 0.118 0.449 180.00 1.33022
    5 2 6 o 490.584 488.458 180.00 1.31815
    1 1 7 o 15677.294 15939.471 180.00 1.32132
    2 7 2 o 6337.955 5942.550 0.00 1.31681
    5 4 5 o 3726.073 3724.203 0.00 1.31804
    8 5 0 o 12723.250 16419.297 0.00 1.31411
    9 4 1 o 1116.990 1078.923 180.00 1.31187
    0 4 6 o 38.134 37.564 180.00 1.31710
    2 6 4 o 1282.990 1077.819 180.00 1.31585
    10 2 2 o 4480.976 5717.852 180.00 1.30808
    9 0 4 o 787.038 1105.764 0.00 1.30775
    4 3 6 o 641.825 579.088 0.00 1.30973
    1 4 6 o 5934.879 5900.081 0.00 1.31146
    8 4 3 o 917.617 1375.639 180.00 1.30462
    6 0 6 o 200.446 393.624 0.00 1.30357
    8 5 1 o 10.428 10.409 180.00 1.30139
    2 1 7 o 753.163 1161.022 180.00 1.30445
    4 7 0 o 19513.139 19199.795 180.00 1.30093
    7 4 4 o 2639.227 3244.073 0.00 1.29905
    10 3 0 o 2164.685 2148.917 0.00 1.30067
    8 3 4 o 2552.854 3315.704 0.00 1.29738
    9 1 4 o 1924.278 1933.937 180.00 1.29624
    3 5 5 o 377.069 347.685 0.00 1.30190
    6 1 6 o 3671.986 3280.050 0.00 1.29216
    9 3 3 o 8989.198 8010.369 180.00 1.29206
    6 6 2 o 5739.493 4088.685 0.00 1.29084
    3 7 2 o 3257.497 2447.979 180.00 1.28932
    2 4 6 o 9157.979 5729.739 0.00 1.29495
    4 7 1 o 602.697 535.028 0.00 1.28859
    5 6 3 o 97.298 87.934 180.00 1.28849
    10 3 1 o 642.105 604.485 180.00 1.28834
    0 2 7 o 897.445 796.225 180.00 1.29196
    7 5 3 o 5354.156 3916.256 0.00 1.28367
    3 6 4 o 2334.992 2171.865 180.00 1.28842
    1 2 7 o 2674.184 3057.954 0.00 1.28663
    10 1 3 o 44.271 28.422 0.00 1.28037
    8 1 5 o 654.985 1039.999 180.00 1.27723
    9 4 2 o -40.909 267.547 0.00 1.27496
    3 1 7 o 1185.195 2307.393 0.00 1.27770
    1 7 3 o 1995.037 2238.581 0.00 1.27137
    2 2 7 o 997.937 810.982 0.00 1.27104
    6 5 4 o 3501.615 2681.980 0.00 1.26810
    7 3 5 o 4577.427 3452.991 180.00 1.26805
    8 5 2 o 13489.533 13988.641 180.00 1.26534
    11 1 1 o 734.252 598.390 0.00 1.26653
    9 2 4 o 6031.516 5964.303 0.00 1.26344
    3 4 6 o 10769.939 9465.632 0.00 1.26877
    5 3 6 o 7597.869 6896.395 180.00 1.26218
    4 5 5 o 628.961 665.407 0.00 1.26512
    6 2 6 o 7464.354 8073.157 0.00 1.25966
    6 4 5 o 605.012 655.915 180.00 1.25956
    7 6 1 o 0.188 0.504 0.00 1.25922
    4 7 2 o 7426.806 7578.233 0.00 1.25356
    2 7 3 o 5.966 2.950 0.00 1.25632
    10 3 2 o 893.213 906.772 0.00 1.25333
    4 6 4 o 77.102 80.030 180.00 1.25274
    10 2 3 o 3677.647 3782.199 180.00 1.24873
    8 2 5 o 431.160 556.310 0.00 1.24581
    3 2 7 o 1707.999 3064.149 0.00 1.24626
    5 7 1 o 458.601 343.163 180.00 1.24323
    4 1 7 o 2208.998 1582.157 0.00 1.24288
    11 0 2 o 3684.733 2772.288 0.00 1.24313
    7 0 6 o 26559.197 27222.463 180.00 1.23739
    6 6 3 o 2471.779 2416.052 0.00 1.23370
    11 1 2 o 8.626 8.410 0.00 1.23322
    11 2 1 o 2362.657 2444.302 0.00 1.23587
    3 7 3 o 192.510 127.627 0.00 1.23238
    4 4 6 o 742.684 822.632 0.00 1.23466
    1 3 7 o 5085.873 5355.010 180.00 1.23443
    7 1 6 o 0.287 0.165 0.00 1.22762
    10 4 0 o 11426.269 9864.020 0.00 1.22706
    7 6 2 o 0.215 0.207 180.00 1.22648
    0 6 5 o 2957.218 2428.717 0.00 1.23089
    8 4 4 o 455.265 375.788 180.00 1.22429
    0 8 0 o 33.644 43.145 0.00 1.22367
    1 6 5 o 6695.133 6692.722 180.00 1.22628
    9 4 3 o 1720.780 1571.559 180.00 1.21982
    5 5 5 o 2472.359 2014.414 180.00 1.22211
    9 5 1 o 10065.257 7583.808 0.00 1.21719
    10 4 1 o 20542.111 16924.113 0.00 1.21669
    2 3 7 o 2181.517 1685.850 0.00 1.22063
    9 3 4 o 6923.037 7065.493 180.00 1.21390
    4 2 7 o 214.490 221.579 0.00 1.21388
    10 0 4 o 1846.136 1905.989 0.00 1.21341
    0 8 1 o 33761.699 34960.258 0.00 1.21338
    1 5 6 o 8410.949 6822.679 0.00 1.21686
    5 7 2 o 1806.962 1149.053 180.00 1.21169
    8 5 3 o 319.136 200.440 0.00 1.21139
    6 3 6 o 247.536 164.815 180.00 1.21055
    1 8 1 o 68.690 266.081 0.00 1.20896
    5 6 4 o 33.414 14.638 0.00 1.21094
    2 6 5 o 947.639 903.031 0.00 1.21275
    7 5 4 o 685.926 463.357 0.00 1.20693
    2 8 0 o 3240.141 2151.206 180.00 1.20584
    11 2 2 o 3258.377 3094.969 0.00 1.20487
    10 1 4 o 1240.196 1243.912 180.00 1.20419
    6 7 0 o 7498.235 7010.052 0.00 1.20359
    5 1 7 o 17453.334 17879.439 0.00 1.20203
    4 7 3 o 175.348 163.173 180.00 1.20104
    10 3 3 o 50.839 46.088 180.00 1.20084
    8 6 0 o 8283.416 7139.173 0.00 1.20050
    7 2 6 o 19516.967 15938.670 180.00 1.19965
    7 4 5 o 10419.425 8504.946 0.00 1.19956
    2 5 6 o 5048.699 4638.862 0.00 1.20364
    8 3 5 o 1028.520 886.566 180.00 1.19824
    9 1 5 o 5643.392 5355.538 0.00 1.19735
    2 8 1 o 1717.392 1642.592 0.00 1.19599
    3 3 7 o 1620.610 1352.403 0.00 1.19864
    6 7 1 o 58.927 31.599 0.00 1.19380
    5 4 6 o 60.765 29.990 180.00 1.19459
    1 7 4 o 11316.638 10639.378 180.00 1.19670
    8 6 1 o 2034.438 1718.592 0.00 1.19078
    11 3 1 o 779.267 554.193 0.00 1.18939
    9 5 2 o 3093.323 2233.241 0.00 1.18754
    10 4 2 o 23798.461 18470.654 180.00 1.18708
    3 6 5 o 27425.809 26680.393 180.00 1.19117
    0 8 2 o 1.520 0.019 180.00 1.18400
    11 1 3 o 5158.259 3292.087 180.00 1.18312
    1 8 2 o 1161.630 718.262 180.00 1.17989
    2 7 4 o 8354.368 5382.797 180.00 1.18412
    3 5 6 o 1232.699 680.747 180.00 1.18253
    10 2 4 o 11373.135 8228.592 0.00 1.17775
    12 0 0 o 9305.485 3270.289 0.00 1.18184
    7 6 3 o 14113.981 11042.646 180.00 1.17716
    5 2 7 o 2615.607 1928.066 180.00 1.17574
    3 8 1 o 315.039 160.207 0.00 1.17528
    6 5 5 o 784.900 417.620 180.00 1.17506
    8 0 6 o 5625.520 4531.519 180.00 1.17227
    9 2 5 o 19.822 20.275 0.00 1.17135
    12 1 0 o 4396.439 2980.530 180.00 1.17332
    0 4 7 o 1744.782 824.121 180.00 1.17499
    0 0 8 o 949.230 851.113 180.00 1.17203
    2 8 2 o 2615.070 2062.265 0.00 1.16783
    4 3 7 o 45.099 81.109 180.00 1.16975
    1 4 7 o 5376.270 6016.232 0.00 1.17098
    8 1 6 o 1019.443 800.554 180.00 1.16395
    6 7 2 o 9827.455 4603.206 180.00 1.16579
    1 0 8 o 4628.773 4028.305 180.00 1.16805
    6 6 4 o 448.104 264.165 180.00 1.16512
    5 7 3 o 705.488 554.089 180.00 1.16406
    8 6 2 o 150.841 116.385 180.00 1.16298
    12 1 1 o 33467.816 26602.588 0.00 1.16424
    3 7 4 o 10270.104 8296.094 0.00 1.16400
    11 3 2 o 492.950 319.065 0.00 1.16168
    4 6 5 o 4039.194 2984.315 180.00 1.16281
    4 8 0 o 64.811 61.158 0.00 1.15671
    11 2 3 o 11.035 12.337 0.00 1.15802
    1 1 8 o 1215.282 1473.433 180.00 1.15982
    6 1 7 o 1103.953 1005.535 0.00 1.15718
    7 3 6 o 4215.027 3906.925 180.00 1.15699
    2 0 8 o 166.313 136.497 0.00 1.15634
    2 4 7 o -11.206 338.998 0.00 1.15918
    9 4 4 o 1389.383 731.274 0.00 1.15341
    4 5 6 o 2370.665 1418.137 0.00 1.15476
    6 4 6 o 1727.103 1058.676 180.00 1.15054
    4 8 1 o 23057.426 16318.694 180.00 1.14801
    10 5 0 o 158.946 112.118 180.00 1.14854
    3 8 2 o 367.905 270.815 180.00 1.14852
    2 1 8 o 3966.838 2910.560 0.00 1.14836
    12 2 0 o 2612.802 1816.781 0.00 1.14882
    8 5 4 o 6033.878 4221.670 0.00 1.14627
    12 0 2 o 2715.673 1875.624 180.00 1.14599
    7 7 1 o 5713.715 4190.297 180.00 1.14234
    9 5 3 o 1146.311 856.302 180.00 1.14260
    8 2 6 o 1644.573 1408.251 0.00 1.14003
    10 4 3 o 9099.561 6833.208 180.00 1.14219
    12 2 1 o 269.103 235.511 180.00 1.14030
    10 5 1 o 1541.429 1332.128 180.00 1.14002
    8 4 5 o 977.108 843.600 0.00 1.13995
    0 8 3 o 9784.640 7500.186 180.00 1.13945
    12 1 2 o 414.315 285.065 180.00 1.13821
    3 4 7 o 19068.857 17382.898 0.00 1.14029
    0 2 8 o 4599.640 3908.814 180.00 1.13981
    3 0 8 o 6906.935 6070.971 180.00 1.13759
    10 3 4 o 1396.330 1247.776 0.00 1.13732
    1 8 3 o 1454.306 1705.308 0.00 1.13579
    5 3 7 o 8451.023 10215.152 0.00 1.13550
    4 7 4 o 4656.750 4108.178 180.00 1.13749
    1 2 8 o 6928.034 8013.457 180.00 1.13615
    6 2 7 o 3385.977 4298.841 180.00 1.13366
    11 4 1 o 1608.373 1705.455 180.00 1.13233
    9 3 5 o 4335.084 3265.801 0.00 1.13155
    3 1 8 o 53.133 57.040 180.00 1.12998
    11 0 4 o 16868.666 19434.758 180.00 1.12968
    9 6 1 o 1494.159 1863.699 0.00 1.12526
    5 6 5 o 1162.345 1680.258 180.00 1.12915
    10 1 5 o 194.115 90.998 0.00 1.12367
    7 5 5 o 289.197 353.148 180.00 1.12590
    2 8 3 o 454.853 501.688 180.00 1.12502
    0 6 6 o 2472.448 3700.408 180.00 1.12856
    2 2 8 o 403.943 592.439 180.00 1.12536
    6 7 3 o 273.066 109.086 0.00 1.12319
    4 8 2 o 1097.898 488.920 180.00 1.12303
    11 1 4 o 289.976 205.623 180.00 1.12223
    1 6 6 o 2844.365 3475.579 0.00 1.12500
    8 6 3 o 3020.736 2514.909 180.00 1.12067
    7 7 2 o 70.028 30.374 0.00 1.11773
    5 5 6 o 14761.269 12179.010 180.00 1.12178
    11 3 3 o 4407.128 3092.327 180.00 1.11951
    5 8 1 o 1263.266 1143.698 0.00 1.11559
    7 6 4 o 332.106 156.717 180.00 1.11714
    12 2 2 o 197.698 146.630 180.00 1.11581
    10 5 2 o 525.684 495.089 180.00 1.11555
    1 7 5 o 3830.096 2012.706 0.00 1.11757
    4 4 7 o 851.674 1068.906 0.00 1.11534
    4 0 8 o 286.012 1819.877 0.00 1.11280
    7 1 7 o 2235.949 1553.491 0.00 1.11014
    9 0 6 o 8965.738 6324.557 180.00 1.10960
    12 3 0 o 127.037 104.972 0.00 1.11120
    2 6 6 o 54.481 133.846 180.00 1.11453
    11 4 2 o 339.407 254.177 0.00 1.10834
    3 2 8 o 14331.971 10414.125 180.00 1.10806
    3 8 3 o 16517.439 11603.202 0.00 1.10772
    5 7 4 o 8632.208 7493.786 0.00 1.10593
    4 1 8 o 361.198 308.100 0.00 1.10568
    8 3 6 o 1801.235 1654.434 180.00 1.10323
    2 7 5 o 1627.339 1104.770 0.00 1.10731
    9 1 6 o 4989.495 4965.466 0.00 1.10254
    10 2 5 o 333.447 333.145 0.00 1.10210
    7 4 6 o 3566.778 2943.303 180.00 1.10426
    9 6 2 o 391.289 369.130 180.00 1.10171
    12 3 1 o 9407.069 8459.844 0.00 1.10348
    11 2 4 o 3476.952 2694.710 180.00 1.10074
    8 7 0 o 29020.709 30861.010 0.00 1.09796
    1 5 7 o 4494.363 4706.505 180.00 1.10216
    12 1 3 o 11935.209 11301.378 180.00 1.09846
    1 3 8 o 3615.746 2628.579 180.00 1.09972
    6 3 7 o 14.167 16.150 180.00 1.09747
    3 6 6 o 489.063 552.667 0.00 1.09771
    5 8 2 o 1036.130 731.538 0.00 1.09263
    8 7 1 o 432.049 254.161 0.00 1.09051
    6 6 5 o 4390.258 3343.173 180.00 1.09173
    7 2 7 o 4613.528 4585.825 180.00 1.08932
    2 5 7 o 744.095 662.590 0.00 1.09231
    9 5 4 o 4910.288 4490.466 180.00 1.08747
    10 4 4 o 1852.169 1680.373 0.00 1.08712
    3 7 5 o 692.200 379.903 0.00 1.09081
    6 8 0 o 1821.870 1575.208 0.00 1.08668
    2 3 8 o 259.405 219.999 0.00 1.08993
    5 4 7 o 1009.726 948.244 0.00 1.08553
    5 0 8 o 1330.252 1784.036 0.00 1.08320
    4 2 8 o 2479.744 2590.982 0.00 1.08511
    6 5 6 o 96.407 101.906 0.00 1.08506
    4 8 3 o 9008.690 8760.821 0.00 1.08480
    9 2 6 o 2760.909 2867.784 180.00 1.08214
    9 4 5 o 2053.881 2116.814 0.00 1.08208
    0 8 4 o 33.125 31.911 180.00 1.08476
    7 7 3 o 1027.885 1503.649 180.00 1.08002
    6 8 1 o 2100.772 2356.333 180.00 1.07946
    12 3 2 o 3248.243 3462.918 0.00 1.08124
    10 5 3 o 272.884 219.074 0.00 1.07805
    1 8 4 o 825.917 841.653 0.00 1.08160
    1 9 1 o 1933.603 1546.294 180.00 1.07734
    5 1 8 o 1633.148 1355.570 0.00 1.07663
    12 2 3 o 240.481 209.392 0.00 1.07829
    2 9 0 o 7026.046 6545.739 180.00 1.07513
    13 1 1 o 11.385 9.242 0.00 1.07704
    8 5 5 o 616.955 465.705 180.00 1.07617
    3 5 7 o 146.269 108.947 180.00 1.07646
    11 4 3 o -1.567 0.885 0.00 1.07154
    4 6 6 o 39.869 33.867 180.00 1.07539
    10 6 0 o 5269.051 5996.999 0.00 1.07036
    3 3 8 o 3662.424 4429.076 0.00 1.07418
    11 5 1 o 85.871 87.030 0.00 1.06975
    8 7 2 o 16202.774 14364.479 180.00 1.06904
    10 3 5 o 112.603 96.701 180.00 1.06876
    6 7 4 o 886.231 1003.796 0.00 1.07070
    8 6 4 o 2443.133 2086.465 0.00 1.06852
    2 8 4 o -4.949 358.196 180.00 1.07228
    2 9 1 o 5116.853 4536.693 180.00 1.06813
    11 3 4 o 3493.184 3705.285 180.00 1.06752
    9 6 3 o 2489.993 1536.114 180.00 1.06555
    4 7 5 o 817.067 690.073 0.00 1.06890
    10 6 1 o 6457.880 7490.393 0.00 1.06345
    8 1 7 o 2011.506 2319.855 180.00 1.06239
    12 4 0 o 527.672 450.238 180.00 1.06424
    13 0 2 o 14.608 15.501 0.00 1.06254
    6 8 2 o 1952.691 2735.149 180.00 1.05861
    5 8 3 o 2719.608 2527.214 0.00 1.05732
    8 4 6 o 147.634 136.859 180.00 1.05724
    7 3 7 o 11.428 10.240 180.00 1.05709
    1 9 2 o 1671.611 1756.801 0.00 1.05661
    11 1 5 o 6527.336 7528.611 0.00 1.05621
    13 2 1 o 19.891 21.677 0.00 1.05800
    5 2 8 o 58.637 56.669 180.00 1.05761
    12 4 1 o 18.563 16.963 180.00 1.05745
    3 8 4 o 181.269 166.775 0.00 1.05728
    12 0 4 o 1167.913 1341.268 0.00 1.05530
    13 1 2 o 680.385 771.363 180.00 1.05634
    0 4 8 o 5573.024 5001.778 0.00 1.05706
    3 9 1 o 1059.089 790.051 180.00 1.05330
    4 5 7 o 2618.094 3233.253 180.00 1.05539
    4 3 8 o 4536.548 3289.877 180.00 1.05324
    9 3 6 o 7472.051 5465.541 0.00 1.05052
    1 4 8 o 1208.859 1179.583 180.00 1.05414
    6 4 7 o 784.348 730.934 180.00 1.05216
    10 0 6 o 8915.437 6674.190 180.00 1.05020
    7 6 5 o 13641.840 12582.492 0.00 1.05196
    6 0 8 o 4596.206 3487.827 180.00 1.05003
    11 5 2 o 2054.282 1793.380 0.00 1.04945
    12 1 4 o 3930.583 3445.993 180.00 1.04922
    2 9 2 o 8491.582 7754.531 0.00 1.04793
    12 3 3 o 6898.251 6779.727 180.00 1.04700
    5 6 6 o 1228.023 1101.232 180.00 1.04860
    10 1 6 o 416.040 1595.171 180.00 1.04421
    7 5 6 o 28.399 64.246 180.00 1.04599
    8 2 7 o 0.106 0.355 0.00 1.04410
    6 1 8 o -3.101 15.073 0.00 1.04404
    10 6 2 o 14.017 445.254 180.00 1.04351
    2 4 8 o 5.960 16.582 180.00 1.04551
    7 8 1 o 4806.389 4949.761 0.00 1.04097
    5 7 5 o -50.426 647.938 180.00 1.04258
    4 9 0 o 3689.201 3298.113 180.00 1.03987
    9 7 1 o 1807.333 1725.838 180.00 1.03952
    11 2 5 o 136.811 221.509 0.00 1.03823
    12 4 2 o 24.018 42.782 0.00 1.03784
    13 2 2 o 2213.818 3050.486 0.00 1.03835
    8 7 3 o 0.345 0.717 180.00 1.03590
    1 7 6 o 12042.597 12207.203 0.00 1.03931
    4 8 4 o 148.990 615.469 0.00 1.03729
    3 9 2 o 993.191 1989.522 180.00 1.03391
    4 9 1 o 81.221 135.415 0.00 1.03353
    7 7 4 o 1.194 2.406 180.00 1.03311
    0 6 7 o 1235.248 2808.546 0.00 1.03527
    12 2 4 o 3.883 5.074 180.00 1.03159
    1 1 9 o 4883.982 5678.189 0.00 1.03320
    10 5 4 o 30.795 39.444 180.00 1.03139
    1 6 7 o 1825.312 1707.386 0.00 1.03252
    3 4 8 o 3625.889 4188.933 180.00 1.03159
    2 7 6 o 1077.820 1286.179 0.00 1.03104
    9 5 5 o 7647.001 7129.813 0.00 1.02708
    10 2 6 o 1.806 1.676 0.00 1.02683
    10 4 5 o 1806.644 1773.535 0.00 1.02678
    6 2 8 o 624.561 622.233 0.00 1.02667
    5 5 7 o 2132.089 3599.330 0.00 1.03003
    13 3 1 o -2.492 5.967 0.00 1.02840
    6 8 3 o 5644.773 5935.349 0.00 1.02641
    5 3 8 o 838.903 2700.592 0.00 1.02804
    11 4 4 o 5.926 29.131 0.00 1.02568
    1 9 3 o 311.271 730.448 180.00 1.02459
    13 1 3 o 15.485 29.472 0.00 1.02433
    2 1 9 o 1549.494 2402.686 180.00 1.02507
    7 8 2 o 8.645 218.597 0.00 1.02224
    0 8 5 o 1207.283 1329.463 0.00 1.02479
    2 6 7 o 4.207 8.481 180.00 1.02441
    9 7 2 o 28.277 68.839 0.00 1.02087
    9 6 4 o -6.317 15.628 180.00 1.02042
    1 8 5 o 28.629 42.145 180.00 1.02212
    11 5 3 o 24.654 199.337 180.00 1.01805
    6 6 6 o -21.533 247.881 180.00 1.01843
    2 9 3 o 2938.160 3026.899 0.00 1.01666
    7 4 7 o 3359.729 3073.598 180.00 1.01642
    0 2 9 o 24.443 69.282 180.00 1.01898
    8 3 7 o 35.412 37.691 180.00 1.01562
    4 9 2 o 322.717 355.494 0.00 1.01520
    9 1 7 o 2850.448 3088.660 180.00 1.01507
    7 0 8 o 15542.458 14746.835 0.00 1.01451
    3 7 6 o 1345.258 5131.833 180.00 1.01768
    5 8 4 o 454.735 317.491 180.00 1.01319
    1 2 9 o 186.666 157.987 180.00 1.01636
    10 6 3 o 6828.610 6083.516 180.00 1.01262
    12 5 0 o 15847.762 13932.626 180.00 1.01179
    6 7 5 o 5.265 3.888 0.00 1.01291
    8 6 5 o 335.201 294.693 0.00 1.01107
    2 8 5 o 721.571 629.651 0.00 1.01425
    9 4 6 o 700.742 606.272 180.00 1.01058
    13 3 2 o 2691.177 2375.187 180.00 1.01033
    3 1 9 o 152.166 136.339 180.00 1.01194
    11 3 5 o 2075.894 1936.615 0.00 1.01021
    14 0 0 o 5566.950 4285.987 180.00 1.01300
    4 4 8 o 7.537 4.132 180.00 1.01300
    5 9 1 o 580.871 681.302 0.00 1.00968
    7 1 8 o 243.791 215.014 0.00 1.00910
    3 6 7 o 5083.740 4564.690 0.00 1.01130
    13 2 3 o 2524.706 2358.223 0.00 1.00791
    12 4 3 o 417.871 348.650 180.00 1.00744
    8 8 0 o 42.040 27.441 180.00 1.00705
    2 2 9 o 1060.087 866.065 180.00 1.00862
    14 1 0 o 5440.744 4894.398 180.00 1.00762
    12 5 1 o 516.399 473.454 0.00 1.00595
    8 5 6 o 310.716 481.562 180.00 1.00577
    11 6 1 o 139.592 298.060 0.00 1.00573
    12 3 4 o 183.191 149.903 0.00 1.00409
    3 9 3 o 202.187 136.421 0.00 1.00384
    8 8 1 o 770.960 1108.773 0.00 1.00129
    14 1 1 o 625.924 441.253 0.00 1.00186
    1 5 8 o 5333.197 4898.489 180.00 1.00310
    6 5 7 o 17.276 26.288 180.00 1.00139
    10 3 6 o 1134.607 1347.280 0.00 0.99970
    6 3 8 o 1054.522 1053.007 180.00 0.99956
    9 2 7 o 1067.999 817.829 180.00 0.99909
    3 8 5 o 2225.247 2380.935 180.00 1.00152
    4 7 6 o 274.433 413.877 180.00 0.99982
    11 0 6 o 6534.991 7033.046 0.00 0.99450
    10 7 0 o 1520.666 1172.517 180.00 0.99577
    12 1 5 o 3172.457 3463.122 0.00 0.99467
    3 2 9 o 3490.788 2470.864 180.00 0.99610
    4 1 9 o 1890.507 2002.730 180.00 0.99438
    8 7 4 o 3755.560 3893.538 0.00 0.99429
    7 2 8 o 3770.453 3837.166 0.00 0.99339
    7 8 3 o 4380.898 4557.045 180.00 0.99315
    2 5 8 o 1498.423 1154.068 0.00 0.99565
    5 9 2 o 3336.366 3437.643 180.00 0.99257
    9 7 3 o 837.052 855.415 180.00 0.99189
    11 1 6 o 24.313 16.050 0.00 0.98941
    13 4 1 o 4540.563 2832.451 180.00 0.99084
    4 6 7 o 457.501 438.487 180.00 0.99377
    14 2 0 o 5902.646 6033.764 180.00 0.99198
    10 7 1 o 1227.431 616.645 180.00 0.99021
    6 9 0 o 1587.822 1187.369 0.00 0.98810
    13 0 4 o 10172.643 7587.542 180.00 0.98906
    12 5 2 o 5114.698 3910.672 0.00 0.98902
    5 4 8 o 4.975 1.910 0.00 0.99051
    11 6 2 o 1043.951 839.560 180.00 0.98881
    14 0 2 o 15575.032 7772.018 0.00 0.99015
    1 3 9 o 8764.223 4274.054 0.00 0.99003
    4 9 3 o 3.196 12.199 180.00 0.98669
    8 8 2 o 90.013 144.037 0.00 0.98459
    7 6 6 o -0.804 0.135 180.00 0.98592
    6 8 4 o 141.133 322.008 0.00 0.98589
    14 2 1 o 1274.228 2337.931 180.00 0.98648
    6 9 1 o 220.336 555.224 0.00 0.98266
    13 1 4 o 17.351 18.604 0.00 0.98405
    14 1 2 o 74.526 191.714 180.00 0.98513
    1 9 4 o 3933.527 4910.849 180.00 0.98428
    13 3 3 o 317.244 1391.258 0.00 0.98222
    4 8 5 o 335.924 492.984 180.00 0.98449
    7 7 5 o -48.027 221.211 180.00 0.98091
    3 5 8 o 389.679 333.416 0.00 0.98361
    0 10 0 o 923.006 786.784 180.00 0.97893
    2 3 9 o 672.545 1525.108 180.00 0.98287
    12 2 5 o 163.549 136.879 0.00 0.97961
    10 5 5 o 180.975 158.658 180.00 0.97944
    8 4 7 o 2.533 1.942 0.00 0.97939
    8 0 8 o 2732.469 2599.431 180.00 0.97768
    4 2 9 o 455.664 385.334 180.00 0.97934
    11 5 4 o 1727.420 1465.420 180.00 0.97848
    11 2 6 o 9491.043 8303.913 0.00 0.97459
    2 9 4 o 3621.598 2627.957 180.00 0.97724
    9 3 7 o 8877.154 9206.313 180.00 0.97405
    10 7 2 o 1480.591 1538.899 0.00 0.97404
    5 7 6 o 8203.615 7421.530 180.00 0.97818
    0 10 1 o 3728.331 4190.343 0.00 0.97364
    13 4 2 o 1228.696 1052.509 0.00 0.97464
    11 4 5 o 1059.550 943.527 180.00 0.97454
    8 1 8 o 206.951 267.946 0.00 0.97284
    10 6 4 o 783.568 887.128 0.00 0.97366
    5 1 9 o 8198.217 9277.140 180.00 0.97308
    1 10 1 o 19.739 460.963 180.00 0.97135
    2 10 0 o 1447.957 1236.434 180.00 0.96974
    10 1 7 o 450.638 380.106 0.00 0.96901
    14 2 2 o 540.987 654.657 0.00 0.97049
    7 5 7 o 837.968 1035.693 0.00 0.97043
    9 6 5 o 4038.689 3839.977 0.00 0.97003
    5 6 7 o 182.510 350.613 180.00 0.97251
    13 2 4 o 3637.545 3016.270 180.00 0.96947
    12 4 4 o 48.946 41.649 0.00 0.96904
    7 3 8 o 104.611 90.541 180.00 0.96877
    3 3 9 o 37.638 380.101 180.00 0.97128
    6 9 2 o 2424.611 2974.377 180.00 0.96686
    14 3 0 o 2590.508 2644.571 180.00 0.96746
    10 4 6 o 83.420 84.701 180.00 0.96510
    2 10 1 o 1151.166 1350.749 0.00 0.96459
    5 9 3 o 389.204 360.294 180.00 0.96588
    3 9 4 o 83.249 75.105 0.00 0.96584
    9 5 6 o 9232.846 9426.855 0.00 0.96534
    6 4 8 o 894.431 893.563 0.00 0.96496
    4 5 8 o 1008.843 1005.595 0.00 0.96745
    11 6 3 o 7537.243 7094.737 0.00 0.96241
    9 8 1 o 8.256 57.960 0.00 0.96139
    12 5 3 o 1048.213 870.690 180.00 0.96261
    1 7 7 o 2179.768 2207.389 0.00 0.96509
    5 8 5 o 21.362 17.082 180.00 0.96381
    14 3 1 o 2508.078 2444.337 0.00 0.96235
    0 8 6 o 281.472 109.280 0.00 0.96344
    8 2 8 o 175.453 241.963 0.00 0.95874
    8 8 3 o -0.145 0.881 180.00 0.95852
    0 10 2 o 806.187 1815.985 0.00 0.95827
    14 1 3 o 1100.208 1245.621 180.00 0.95902
    5 2 9 o 969.052 1117.823 180.00 0.95897
    12 6 0 o 400.099 1127.479 180.00 0.95712
    1 8 6 o -11.076 406.616 180.00 0.96123
    1 10 2 o 494.309 700.663 180.00 0.95609
    12 3 5 o 798.525 1134.075 0.00 0.95597
    9 7 4 o 1038.119 2036.296 180.00 0.95519
    10 2 7 o 172.550 620.450 0.00 0.95507
    7 8 4 o 134.559 173.254 0.00 0.95631
    0 4 9 o 999.457 1388.467 180.00 0.95857
    2 7 7 o 235.346 431.992 0.00 0.95846
    3 10 1 o 1939.782 2557.423 180.00 0.95363
    7 9 1 o 1259.590 2060.617 0.00 0.95336
    4 3 9 o 3.048 3.136 180.00 0.95571
    1 4 9 o 817.117 880.657 180.00 0.95638
    12 6 1 o 386.380 1440.652 0.00 0.95217
    11 3 6 o 896.499 2536.788 0.00 0.95130
    6 7 6 o 1039.167 1235.040 180.00 0.95355
    2 8 6 o -9.007 297.560 0.00 0.95467
    8 6 6 o 20.904 45.837 180.00 0.95201
    2 10 2 o -23.995 579.130 0.00 0.94963
    13 4 3 o 381.273 498.154 0.00 0.94934
    4 9 4 o 16.260 240.108 180.00 0.95054
    6 1 9 o 307.804 257.061 0.00 0.94882
    10 7 3 o 282.275 235.847 0.00 0.94878
    13 5 1 o 1754.329 1819.145 180.00 0.94809
    0 6 8 o 58.039 105.714 180.00 0.95189
    9 8 2 o 12.428 13.627 0.00 0.94658
    13 3 4 o 1735.082 1920.007 0.00 0.94654
    8 7 5 o 140.806 113.814 0.00 0.94750
    14 3 2 o 3877.921 3095.150 0.00 0.94749
    2 4 9 o -11.003 152.021 180.00 0.94993
    1 6 8 o -0.236 363.549 180.00 0.94975
    6 6 7 o 26.498 27.896 0.00 0.94830
    14 2 3 o 1181.276 1952.260 0.00 0.94550
    5 5 8 o 7869.828 7182.970 0.00 0.94781
    3 7 7 o 192.336 160.685 0.00 0.94770
    4 10 0 o 84.945 539.732 0.00 0.94363
    11 7 1 o -15.816 147.732 180.00 0.94311
    12 0 6 o 227.510 794.955 0.00 0.94262
    6 9 3 o 379.476 778.237 180.00 0.94214
    9 4 7 o 778.970 1503.627 180.00 0.94195
    9 0 8 o 952.305 1584.877 0.00 0.94043
    3 8 6 o 9.771 223.427 180.00 0.94403
    2 6 8 o -118.225 1650.270 180.00 0.94342
    3 10 2 o 481.878 470.931 180.00 0.93916
    7 9 2 o 23.180 21.121 180.00 0.93891
    4 10 1 o 3868.906 3438.358 180.00 0.93888
    6 8 5 o 334.630 515.132 180.00 0.94022
    13 1 5 o 204.246 176.674 180.00 0.93862
    12 1 6 o 607.847 492.588 180.00 0.93828
    12 6 2 o 155.223 138.256 0.00 0.93777
    8 5 7 o 1110.094 926.953 0.00 0.93805
    8 3 8 o 542.568 555.333 0.00 0.93654
    0 0 10 o 11625.880 10775.299 0.00 0.93762
    9 1 8 o 32.361 37.665 180.00 0.93612
    7 4 8 o 5570.267 5910.923 0.00 0.93717
    6 2 9 o 283.989 570.950 0.00 0.93573
    3 4 9 o 2814.162 3189.783 180.00 0.93945
    5 3 9 o 5413.713 5606.232 180.00 0.93676
    1 9 5 o 2477.243 2068.178 180.00 0.93882
    14 4 0 o 1086.680 1498.409 180.00 0.93599
    1 0 10 o 1940.365 4452.837 0.00 0.93558
    0 10 3 o 6232.450 4684.794 180.00 0.93418
    13 5 2 o 0.431 0.116 0.00 0.93388
    11 5 5 o 2198.949 2119.941 0.00 0.93379
    15 1 1 o 1798.373 1821.611 180.00 0.93639
    10 3 7 o -0.658 1.928 180.00 0.93313
    1 10 3 o 218.347 541.858 0.00 0.93216
    5 9 4 o 2555.420 3291.671 0.00 0.93188
    14 4 1 o 4937.946 5768.057 180.00 0.93136
    1 1 10 o 105.840 128.860 180.00 0.93134
    14 0 4 o 219.576 229.378 180.00 0.92989
    10 6 5 o 1175.207 1512.644 0.00 0.92959
    4 7 7 o 27.116 78.755 180.00 0.93322
    3 6 8 o 108.764 399.609 180.00 0.93316
    11 7 2 o 854.455 1021.744 0.00 0.92911
    2 9 5 o 10.395 150.689 180.00 0.93271
    12 5 4 o 3876.959 4201.693 180.00 0.92895
    11 6 4 o 12.508 12.597 180.00 0.92877
    2 0 10 o 920.805 1259.458 0.00 0.92953
    8 9 0 o 6258.634 7929.141 0.00 0.92710
    10 8 0 o 219.645 203.430 180.00 0.92647
    2 10 3 o 1327.677 1394.665 180.00 0.92618
    4 8 6 o 23.526 29.995 180.00 0.92973
    13 2 5 o 1515.602 1882.610 180.00 0.92594
    14 1 4 o 158.544 251.277 180.00 0.92572
    12 2 6 o 0.145 0.517 0.00 0.92562
    12 4 5 o 24.087 40.523 0.00 0.92558
    10 5 6 o 134.891 255.115 180.00 0.92547
    15 0 2 o 767.994 719.914 180.00 0.92681
    7 7 6 o 212.502 193.320 180.00 0.92671
    8 8 4 o 24.288 43.676 180.00 0.92528
    4 10 2 o 1001.308 1657.784 180.00 0.92507
    11 1 7 o 2698.565 4516.397 180.00 0.92474
    14 3 3 o 440.434 584.767 180.00 0.92419
    2 1 10 o 18.946 44.966 0.00 0.92537
    6 5 8 o 143.971 248.618 180.00 0.92535
    9 2 8 o 2886.761 2604.016 0.00 0.92353
    9 8 3 o 2703.659 2229.810 180.00 0.92334
    4 4 9 o 604.853 1099.440 0.00 0.92534
    8 9 1 o 357.566 319.075 0.00 0.92260
    15 2 1 o 114.071 114.584 0.00 0.92379
    7 1 9 o 614.347 598.959 180.00 0.92237
    10 8 1 o 3862.184 4589.298 0.00 0.92198
    15 1 2 o 225.599 186.276 180.00 0.92268
    11 4 6 o 43.991 70.236 0.00 0.92134
    5 10 1 o 292.779 1152.066 180.00 0.92090
    7 6 7 o 6986.985 8866.734 180.00 0.92189
    3 9 5 o 513.295 372.184 180.00 0.92279
    3 0 10 o 5533.934 8454.719 0.00 0.91971
    0 2 10 o 112.716 246.172 0.00 0.92088
    14 4 2 o 3167.657 5050.593 0.00 0.91788
    9 6 6 o 81.153 135.135 180.00 0.91752
    13 4 4 o 1754.471 1991.074 180.00 0.91700
    10 7 4 o 68.411 163.970 180.00 0.91651
    1 2 10 o 1591.442 1597.023 0.00 0.91894
    3 10 3 o 95.687 179.917 0.00 0.91646
    7 9 3 o 0.348 0.422 180.00 0.91622
    4 6 8 o 60.398 109.406 180.00 0.91933
    12 6 3 o 649.663 677.689 180.00 0.91517
    6 3 9 o 201.005 201.673 0.00 0.91506
    7 8 5 o 11025.068 9338.898 0.00 0.91446
    3 1 10 o 36.524 53.346 180.00 0.91568
    1 5 9 o 189.356 292.577 0.00 0.91778
    11 2 7 o 150.496 271.321 0.00 0.91260
    14 2 4 o 1834.328 2445.561 180.00 0.91355
    9 7 5 o 2.364 6.221 180.00 0.91348
    5 7 7 o 31.597 36.619 180.00 0.91555
    2 2 10 o -0.161 0.162 0.00 0.91321
    13 5 3 o 4.204 669.076 0.00 0.91154
    6 9 4 o 32.365 815.504 0.00 0.91051
    7 2 9 o 21.151 1086.672 0.00 0.91033
    5 8 6 o 123.422 213.200 0.00 0.91225
    8 9 2 o 3315.703 6221.711 180.00 0.90949
    15 2 2 o -0.203 0.510 180.00 0.91063
    10 8 2 o 171.775 376.580 0.00 0.90889
    2 5 9 o 1176.184 1483.203 180.00 0.91207
    4 9 5 o 137.163 235.689 180.00 0.90941
    8 4 8 o -35.232 264.333 180.00 0.90791
    5 10 2 o -44.176 377.643 0.00 0.90785
    11 7 3 o -20.732 230.919 180.00 0.90711
    12 3 6 o 487.048 1072.443 0.00 0.90560
    5 4 9 o -8.771 81.930 0.00 0.90811
    4 0 10 o 3757.712 4807.190 180.00 0.90646
    13 3 5 o 779.612 1179.073 180.00 0.90590
    6 10 0 o 2080.321 2767.736 0.00 0.90443
    9 5 7 o 399.588 678.962 180.00 0.90500
    10 4 7 o 227.337 365.890 0.00 0.90480
    10 0 8 o 643.334 534.612 180.00 0.90344
    12 7 0 o 7343.900 6920.933 180.00 0.90267
    9 3 8 o 3254.866 2997.964 180.00 0.90365
    4 10 3 o 3464.808 2738.094 0.00 0.90335
    3 2 10 o 754.903 801.230 0.00 0.90389
    15 3 1 o 56.122 61.719 0.00 0.90389
    13 6 1 o 7.355 6.249 0.00 0.90267
    4 1 10 o 924.032 889.265 0.00 0.90260
    0 10 4 o 968.278 753.774 180.00 0.90332
    6 10 1 o 5308.878 4600.935 180.00 0.90026
    15 1 3 o 3882.853 3434.667 0.00 0.90113
    10 1 8 o 501.104 452.549 180.00 0.89962
    3 5 9 o 1730.986 1535.483 180.00 0.90278
    1 10 4 o 2069.799 2062.385 0.00 0.90150
    0 8 7 o 134.694 95.598 0.00 0.90343
    5 6 8 o 90.021 94.671 180.00 0.90242
    12 7 1 o 12.025 4.892 180.00 0.89852
    14 5 0 o 1948.972 1816.212 180.00 0.89971
    7 5 8 o 543.605 500.474 0.00 0.90076
    1 8 7 o 2306.624 2512.122 0.00 0.90160
    8 7 6 o 105.936 56.685 180.00 0.89839
    1 3 10 o 3648.518 3043.360 0.00 0.89935
    14 4 3 o 2782.465 3537.951 0.00 0.89665
    2 10 4 o 13.895 13.982 180.00 0.89608
    13 0 6 o 3023.980 3187.271 0.00 0.89452
    8 1 9 o 3854.001 4024.136 0.00 0.89443
    14 5 1 o 1309.890 1322.994 0.00 0.89560
    11 3 7 o 4150.199 4087.312 180.00 0.89340
    14 3 4 o 37.008 38.123 180.00 0.89428
    2 8 7 o 806.316 817.516 180.00 0.89619
    8 6 7 o 109.591 113.171 180.00 0.89399
    9 8 4 o 12.322 11.874 180.00 0.89351
    1 7 8 o 4977.000 5193.712 180.00 0.89648
    6 7 7 o 1.348 2.588 0.00 0.89526
    9 9 1 o 225.135 192.253 0.00 0.89111
    13 1 6 o 986.223 720.892 180.00 0.89081
    5 9 5 o 2869.152 3220.267 0.00 0.89303
    2 3 10 o 3362.826 3465.958 180.00 0.89397
    12 5 5 o 716.159 466.369 0.00 0.89045
    13 6 2 o 155.264 99.806 0.00 0.89037
    15 3 2 o 5.269 5.487 180.00 0.89155
    11 6 5 o 4328.392 2859.160 180.00 0.89030
    4 2 10 o 2151.782 2111.987 180.00 0.89131
    7 3 9 o 883.651 844.423 180.00 0.89126
    6 8 6 o -0.165 0.009 180.00 0.89217
    5 0 10 o 1.721 0.940 180.00 0.89024
    8 9 3 o 404.442 374.976 180.00 0.88882
    15 2 3 o 408.543 317.176 0.00 0.88989
    10 2 8 o 12.886 5.473 0.00 0.88844
    10 8 3 o 4136.234 2621.331 180.00 0.88827
    6 10 2 o 4831.424 2947.763 180.00 0.88806
    2 7 8 o 49.158 42.640 180.00 0.89116
    1 9 6 o 6075.593 4838.122 0.00 0.89098
    14 1 5 o 736.174 522.878 0.00 0.88760
    5 10 3 o 2092.764 1409.814 180.00 0.88730
    6 4 9 o 4642.301 2788.617 0.00 0.88830
    4 5 9 o 58.688 32.572 0.00 0.89024
    11 5 6 o 4228.129 2772.082 0.00 0.88667
    12 7 2 o 10629.299 7563.441 0.00 0.88639
    12 6 4 o 117.007 101.584 180.00 0.88610
    3 10 4 o 4020.982 2772.316 0.00 0.88727
    8 8 5 o 380.594 255.298 0.00 0.88721
    7 9 4 o 128.172 88.077 0.00 0.88706
    5 1 10 o 6.115 5.035 180.00 0.88659
    1 11 1 o 540.259 899.593 0.00 0.88423
    3 8 7 o 14102.282 10107.019 0.00 0.88737
    11 8 1 o 1780.838 2645.342 180.00 0.88360
    8 2 9 o 50.572 70.912 180.00 0.88344
    16 0 0 o 3703.434 2584.198 180.00 0.88638
    10 6 6 o 90.523 106.997 0.00 0.88308
    2 11 0 o 1555.145 1756.376 180.00 0.88301
    3 3 10 o 653.338 858.511 180.00 0.88522
    13 5 4 o 716.515 780.844 0.00 0.88281
    12 1 7 o 17.541 31.727 0.00 0.88259
    2 9 6 o 229.235 369.527 0.00 0.88575
    14 5 2 o 240.588 323.044 0.00 0.88359
    16 1 0 o 273.773 265.737 0.00 0.88277
    13 2 6 o 6640.464 5864.194 0.00 0.87995
    13 4 5 o 6129.410 5325.445 180.00 0.87991
    6 6 8 o 814.572 801.095 0.00 0.88298
    12 4 6 o 227.219 199.222 180.00 0.87963
    10 7 5 o 204.436 185.605 180.00 0.87947
    3 7 8 o 517.347 728.563 0.00 0.88249
    9 9 2 o 541.394 516.025 0.00 0.87927
    2 11 1 o 7913.913 7570.754 180.00 0.87912
    11 7 4 o 3233.200 3426.568 180.00 0.87878
    9 4 8 o 114.456 155.380 0.00 0.87785
    7 10 1 o 13.870 16.800 0.00 0.87756
    15 4 1 o 115.367 204.943 180.00 0.87807
    14 2 5 o 36.565 164.133 180.00 0.87686
    15 0 4 o 6.147 85.143 0.00 0.87683
    16 1 1 o 2880.002 2738.234 180.00 0.87888
    0 6 9 o 1697.619 2844.266 180.00 0.87807
    5 2 10 o -59.230 633.297 180.00 0.87587
    4 10 4 o 14.009 1196.915 0.00 0.87536
    3 9 6 o 458.577 1102.073 180.00 0.87723
    8 5 8 o 3.448 447.493 180.00 0.87469
    15 1 4 o 106.855 55.218 180.00 0.87334
    1 6 9 o 717.667 3133.848 180.00 0.87639
    6 9 5 o -1.305 0.394 180.00 0.87417
    1 11 2 o 274.624 177.523 0.00 0.87267
    0 4 10 o 29.223 1389.503 0.00 0.87556
    4 8 7 o -19.184 162.102 180.00 0.87546
    4 3 10 o 1162.161 699.312 180.00 0.87339
    11 8 2 o 4.891 3.985 180.00 0.87206
    12 2 7 o 1050.053 758.824 180.00 0.87202
    10 5 7 o 13.296 9.578 180.00 0.87190
    5 5 9 o 50.914 581.796 180.00 0.87486
    6 0 10 o 2061.015 1568.429 180.00 0.87156
    13 6 3 o 5694.967 4186.064 0.00 0.87096
    15 3 3 o 3375.958 2481.609 0.00 0.87205
    1 4 10 o 19.139 101.809 0.00 0.87390
    7 7 7 o 957.255 484.861 180.00 0.87294
    3 11 1 o 165.844 136.685 0.00 0.87080
    10 3 8 o 0.758 0.703 0.00 0.87069
    16 2 0 o 15282.854 10666.154 180.00 0.87219
    16 0 2 o 11421.540 8102.317 0.00 0.87095
    14 4 4 o 303.253 285.913 180.00 0.86925
    9 7 6 o 2154.786 2029.102 0.00 0.86923
    7 8 6 o 57.079 62.711 0.00 0.87007
    6 10 3 o 2575.629 2308.945 0.00 0.86879
    11 4 7 o 680.575 602.055 0.00 0.86844
    11 0 8 o 2572.688 2978.589 180.00 0.86725
    2 6 9 o 65.643 42.398 0.00 0.87141
    6 1 10 o 672.034 610.004 0.00 0.86812
    4 7 8 o 864.501 671.739 0.00 0.87077
    2 11 2 o 4224.143 3985.864 0.00 0.86775
    16 2 1 o 221.274 195.206 180.00 0.86844
    12 7 3 o 21.621 25.444 0.00 0.86723
    15 4 2 o 50.396 58.330 0.00 0.86674
    16 1 2 o 288.001 290.940 180.00 0.86752
    7 10 2 o 91.184 99.350 0.00 0.86626
    2 4 10 o 1190.403 1094.941 0.00 0.86897
    8 3 9 o 376.427 432.827 0.00 0.86598
    9 1 9 o 4894.007 5186.048 0.00 0.86564
    7 4 9 o 4811.339 5210.012 0.00 0.86648
    9 6 7 o 1383.271 1505.495 180.00 0.86524
    11 1 8 o 2.246 1.090 180.00 0.86386
    0 10 5 o 1744.419 1615.533 0.00 0.86780
    14 5 3 o 377.777 348.654 180.00 0.86460
    4 11 0 o 2.406 0.553 180.00 0.86316
    10 9 0 o 1246.836 617.146 180.00 0.86309
    1 10 5 o 1844.861 2149.744 180.00 0.86618
    15 2 4 o 927.177 452.365 0.00 0.86309
    4 9 6 o 119.318 133.097 180.00 0.86572
    13 3 6 o 2890.005 1714.396 180.00 0.86269
    8 9 4 o 3192.408 2625.028 0.00 0.86212
    10 8 4 o 19.288 26.302 180.00 0.86161
    5 10 4 o 387.073 401.566 180.00 0.86073
    4 11 1 o 63.830 795.571 180.00 0.85953
    14 6 0 o 662.308 639.045 180.00 0.86061
    10 9 1 o -17.324 105.747 0.00 0.85945
    9 9 3 o 4008.624 3916.964 0.00 0.86056
    7 6 8 o 204.564 341.266 0.00 0.86153
    3 6 9 o 15405.594 7636.593 180.00 0.86330
    14 3 5 o 2.796 6.339 0.00 0.85978
    3 11 2 o -12.791 41.626 0.00 0.85975
    2 10 5 o 135.342 310.576 0.00 0.86138
    9 8 5 o 50.523 1090.301 0.00 0.85909
    3 4 10 o 1279.948 1773.414 0.00 0.86092
    6 2 10 o 57.020 295.324 180.00 0.85806
    8 10 0 o 475.513 728.529 180.00 0.85696
    5 8 7 o 335.374 385.969 0.00 0.86082
    5 3 10 o 41.364 710.751 180.00 0.85885
    13 7 1 o 63.978 106.304 0.00 0.85657
    14 6 1 o 3564.098 5189.284 180.00 0.85701
    9 2 9 o 310.284 774.525 0.00 0.85566
    16 2 2 o 839.976 1239.578 0.00 0.85748
    12 3 7 o 151.828 245.491 180.00 0.85522
    6 5 9 o 45.646 61.402 0.00 0.85711
    11 2 8 o 1987.301 1630.303 180.00 0.85395
    11 8 3 o 1072.655 892.378 0.00 0.85379
    8 10 1 o 125.962 91.204 0.00 0.85340
    16 3 0 o 634.225 1124.803 0.00 0.85538
    1 11 3 o 2976.209 2553.436 0.00 0.85436
    5 7 8 o 3489.916 4632.454 0.00 0.85636
    12 6 5 o 43.256 26.773 180.00 0.85250
    7 9 5 o 3487.501 2272.602 0.00 0.85335
    3 10 5 o 6886.651 5357.636 180.00 0.85354
    7 0 10 o 1273.985 2890.833 180.00 0.85092
    12 8 0 o -0.461 0.715 0.00 0.85009
    14 0 6 o 434.328 1070.526 0.00 0.85003
    16 3 1 o 1869.040 2034.199 180.00 0.85185
    5 9 6 o 4557.063 5737.335 180.00 0.85156
    4 6 9 o 2506.628 2201.919 0.00 0.85232
    4 4 10 o 263.662 627.701 180.00 0.85003
_pd_meas_2theta_range_min     10.009
_pd_meas_2theta_range_max     129.99094
_pd_meas_2theta_range_inc     0.01313
_pd_meas_number_of_points     9139
_pd_meas_scan_method     step
_pd_meas_special_details
;
;
_refine_special_details
;
;
_reflns_number_total     1104
_refine_ls_matrix_type     full
_refine_ls_goodness_of_fit_all     1.31
_refine_ls_restrained_S_all     ?
_refine_ls_restrained_S_obs     ?
_refine_ls_number_parameters     40
_refine_ls_number_restraints     23
_refine_ls_number_constraints     ?
_refine_ls_hydrogen_treatment     ?
_refine_ls_weighting_scheme     ?
_refine_ls_weighting_details     ?
_refine_ls_shift/su_max     0.05
_refine_ls_shift/su_mean     0.01
_refine_ls_extinction_method     ?
_refine_ls_extinction_coef     ?
loop_
    _atom_type_symbol
    _atom_type_number_in_cell
    _atom_type_scat_Cromer_Mann_a1
    _atom_type_scat_Cromer_Mann_a2
    _atom_type_scat_Cromer_Mann_a3
    _atom_type_scat_Cromer_Mann_a4
    _atom_type_scat_Cromer_Mann_b1
    _atom_type_scat_Cromer_Mann_b2
    _atom_type_scat_Cromer_Mann_b3
    _atom_type_scat_Cromer_Mann_b4
    _atom_type_scat_Cromer_Mann_c
    _atom_type_scat_dispersion_real
    _atom_type_scat_dispersion_imag
    _atom_type_scat_source
    Sr 8.0 17.5663 1.55640 9.81840 14.0988 5.42200 0.16640 2.66940 132.376
                                                                         2.50640
                                                                           0.000
                                                                           0.000
                                                      International_Tables_Vol_C
    Cl 16.0 11.4604 0.01040 7.19640 1.16620 6.25560 18.5194 1.64550 47.7784
                                                                         -9.5574
                                                                           0.000
                                                                           0.000
                                                      International_Tables_Vol_C
    O 64.0 3.04850 13.2771 2.28680 5.70110 1.54630 0.32390 0.86700 32.9089
                                                                         0.25080
                                                                           0.000
                                                                           0.000
                                                      International_Tables_Vol_C
_computing_data_collection
;
<i>X'Pert Data Collector</i> (PANalytical, 2011)
;
_computing_cell_refinement
;
<i>GSAS</i> (Larson & Von Dreele, 2000)
;
_computing_data_reduction
;
<i>X'Pert HighScore Plus</i> (PANalytical, 2011)
;
_computing_structure_solution
;
SHELXS97 (Sheldrick, 2008) and <i>CRYSTALS</i> (Betteridge <i>et
al.</i>,  2003)
;
_computing_structure_refinement
;
<i>GSAS</i> (Larson & Von Dreele, 2000)
;
_computing_molecular_graphics
;
<i>VESTA</i> (Momma & Izumi, 2011)
;
_computing_publication_material
;
<i>GSAS</i> (Larson & Von Dreele, 2000)
;
_pd_calibration_special_details     ?
_pd_phase_name
            "from C:/Material/Sr(ClO4)2/181106_data_rietveld123456_restrain/cy2"
_pd_prep_cool_rate     ?
_pd_prep_pressure     ?
_pd_prep_temperature     298
_pd_proc_2theta_range_min     10.009
_pd_proc_2theta_range_max     129.99094
_pd_proc_2theta_range_inc     0.01313
loop_
    _pd_proc_ls_weight
    _pd_proc_intensity_bkg_calc
    _pd_calc_intensity_total
    _pd_meas_counts_total
    0.0 42.84187 . 465.0
    0.0 55.19385 . 457.0
    0.0 67.25888 . 503.0
    0.0 79.04173 . 458.0
    0.0 90.54913 . 456.0
    0.0 101.78143 . 444.0
    0.0 112.74739 . 469.0
    0.0 123.44946 . 479.0
    0.0 133.89143 . 492.0
    0.0 144.08131 . 463.0
    0.0 154.01974 . 489.0
    0.0 163.71162 . 431.0
    0.0 173.16345 . 425.0
    0.0 182.37744 . 457.0
    0.0 191.35889 . 464.0
    0.0 200.11110 . 469.0
    0.0 208.63812 . 463.0
    0.0 216.94458 . 468.0
    0.0 225.03577 . 438.0
    0.0 232.91362 . 466.0
    0.0 240.58238 . 451.0
    0.0 248.04643 . 460.0
    0.0 255.30951 . 451.0
    0.0 262.37558 . 462.0
    0.0 269.24783 . 446.0
    0.0 275.93039 . 456.0
    0.0 282.42624 . 425.0
    0.0 288.74142 . 421.0
    0.0 294.87622 . 486.0
    0.0 300.83575 . 442.0
    0.0 306.62363 . 471.0
    0.0 312.24210 . 426.0
    0.0 317.69583 . 470.0
    0.0 322.98752 . 451.0
    0.0 328.12045 . 483.0
    0.0 333.09824 . 468.0
    0.0 337.92386 . 433.0
    0.0 342.60001 . 473.0
    0.0 347.13104 . 474.0
    0.0 351.51874 . 413.0
    0.0 355.76648 . 448.0
    0.0 359.87701 . 462.0
    0.0 363.85394 . 488.0
    0.0 367.69980 . 444.0
    0.0 371.41705 . 462.0
    0.0 375.00916 . 440.0
    0.0 378.47861 . 494.0
    0.0 381.82761 . 462.0
    0.0 385.06024 . 454.0
    0.0 388.17780 . 502.0
    0.0 391.18323 . 449.0
    0.0 394.07913 . 417.0
    0.0 396.86792 . 475.0
    0.0 399.55237 . 438.0
    0.0 402.13480 . 454.0
    0.0 404.61728 . 465.0
    0.0 407.00269 . 459.0
    0.0 409.29300 . 446.0
    0.0 411.49051 . 440.0
    0.0 413.59787 . 461.0
    0.0 415.61673 . 444.0
    0.0 417.54956 . 430.0
    0.0 419.39838 . 419.0
    0.0 421.16534 . 480.0
    0.0 422.85248 . 437.0
    0.0 424.46176 . 477.0
    0.0 425.99545 . 491.0
    0.0 427.45520 . 448.0
    0.0 428.84293 . 423.0
    0.0 430.16098 . 445.0
    0.0 431.41068 . 461.0
    0.0 432.59406 . 422.0
    0.0 433.71274 . 450.0
    0.0 434.76868 . 477.0
    0.0 435.76355 . 466.0
    0.0 436.69897 . 400.0
    0.002451 437.57672 437.57672 408.0
    0.002114 438.39835 438.39835 473.0
    0.001980 439.16537 439.16537 505.0
    0.002123 439.87955 439.87955 471.0
    0.002475 440.54227 440.54227 404.0
    0.002232 441.15506 441.15506 448.0
    0.002336 441.71939 441.71939 428.0
    0.002146 442.23672 442.23672 466.0
    0.002188 442.70850 442.70850 457.0
    0.002326 443.13605 443.13605 430.0
    0.002304 443.52078 443.52078 434.0
    0.002247 443.86404 443.86404 445.0
    0.002331 444.16711 444.16711 429.0
    0.002398 444.43118 444.43118 417.0
    0.002169 444.65768 444.65768 461.0
    0.002092 444.84772 444.84772 478.0
    0.002283 445.00247 445.00247 438.0
    0.002299 445.12320 445.12320 435.0
    0.002075 445.21097 445.21097 482.0
    0.002262 445.26697 445.26697 442.0
    0.002247 445.29227 445.29227 445.0
    0.002404 445.28790 445.28790 416.0
    0.002028 445.25497 445.25497 493.0
    0.002326 445.19452 445.19452 430.0
    0.002506 445.10751 445.10751 399.0
    0.002421 444.99490 444.99490 413.0
    0.002268 444.85773 444.85773 441.0
    0.002188 444.69687 444.69687 457.0
    0.002232 444.51324 444.51324 448.0
    0.002179 444.30777 444.30777 459.0
    0.002268 444.08127 444.08127 441.0
    0.002123 443.83463 443.83463 471.0
    0.002326 443.56863 443.56863 430.0
    0.002381 443.28418 443.28418 420.0
    0.002320 442.98203 442.98203 431.0
    0.002299 442.66281 442.66281 435.0
    0.002283 442.32748 442.32748 438.0
    0.002506 441.97665 441.97665 399.0
    0.002304 441.61102 441.61102 434.0
    0.002247 441.23135 441.23135 445.0
    0.002169 440.83832 440.83832 461.0
    0.002358 440.43250 440.43250 424.0
    0.002252 440.01459 440.01459 444.0
    0.002193 439.58524 439.58524 456.0
    0.002433 439.14499 439.14499 411.0
    0.002364 438.69440 438.69440 423.0
    0.002283 438.23413 438.23413 438.0
    0.002358 437.76477 437.76477 424.0
    0.002439 437.28674 437.28674 410.0
    0.002315 436.80057 436.80057 432.0
    0.002445 436.30692 436.30692 409.0
    0.002208 435.80615 435.80615 453.0
    0.002410 435.29874 435.29874 415.0
    0.002169 434.78522 434.78522 461.0
    0.002457 434.26605 434.26605 407.0
    0.002513 433.74149 433.74149 398.0
    0.002392 433.21216 433.21216 418.0
    0.002288 432.67844 432.67844 437.0
    0.002012 432.14072 432.14072 497.0
    0.002433 431.59933 431.59933 411.0
    0.002257 431.05466 431.05466 443.0
    0.002132 430.50711 430.50711 469.0
    0.002278 429.95694 429.95694 439.0
    0.002262 429.40460 429.40460 442.0
    0.002037 428.85037 428.85037 491.0
    0.002242 428.29453 428.29453 446.0
    0.002283 427.73730 427.73730 438.0
    0.002347 427.17914 427.17914 426.0
    0.002262 426.62033 426.62033 442.0
    0.002331 426.06100 426.06100 429.0
    0.002227 425.50150 425.50150 449.0
    0.002294 424.94208 424.94208 436.0
    0.002247 424.38290 425.77408 445.0
    0.002398 423.82422 425.28574 417.0
    0.002353 423.26636 424.80368 425.0
    0.002336 422.70947 424.32864 428.0
    0.002326 422.15356 423.86133 430.0
    0.002336 421.59915 423.40292 428.0
    0.002564 421.04626 422.95441 390.0
    0.002165 420.49500 422.51682 462.0
    0.002347 419.94565 422.09161 426.0
    0.002398 419.39841 421.68027 417.0
    0.002538 418.85330 421.28439 394.0
    0.002353 418.31052 420.90594 425.0
    0.002347 417.77023 420.54721 426.0
    0.002353 417.23251 420.21078 425.0
    0.002564 416.69745 419.89966 390.0
    0.002347 416.16531 419.61768 426.0
    0.002469 415.63614 419.36905 405.0
    0.002427 415.10999 419.15906 412.0
    0.002469 414.58694 418.99396 405.0
    0.002198 414.06720 418.88171 455.0
    0.002242 413.55075 418.83185 446.0
    0.002538 413.03772 418.85645 394.0
    0.002160 412.52814 418.97061 463.0
    0.002584 412.02216 419.19394 387.0
    0.002353 411.51974 419.55136 425.0
    0.002347 411.02094 420.07629 426.0
    0.002268 410.52588 420.81311 441.0
    0.002427 410.03461 421.82602 412.0
    0.002198 409.54715 423.22214 455.0
    0.002415 409.06351 425.23386 414.0
    0.002353 408.58380 428.48773 425.0
    0.002222 408.10791 434.74878 450.0
    0.002165 407.63599 448.57034 462.0
    0.001980 407.16806 480.03027 505.0
    0.001754 406.70404 547.59021 570.0
    0.001458 406.24399 678.20892 686.0
    0.001205 405.78796 900.64648 830.0
    0.000800 405.33597 1230.06531 1250.0
    0.000649 404.88797 1647.00073 1540.0
    0.000469 404.44397 2083.09033 2131.0
    0.000426 404.00397 2431.46289 2350.0
    0.000403 403.56796 2583.14063 2480.0
    0.000407 403.13589 2474.63257 2460.0
    0.000444 402.70789 2130.92114 2250.0
    0.000658 402.28378 1666.08875 1520.0
    0.000714 401.86371 1215.31079 1400.0
    0.000851 401.44739 866.07935 1175.0
    0.001366 401.03506 641.39697 732.0
    0.001946 400.62659 518.63092 514.0
    0.002237 400.22202 460.22275 447.0
    0.002469 399.82123 434.82462 405.0
    0.002463 399.42429 423.69006 406.0
    0.002427 399.03107 418.02219 412.0
    0.002469 398.64157 414.41354 405.0
    0.002203 398.25580 411.70541 454.0
    0.002364 397.87363 409.50739 423.0
    0.002364 397.49509 407.66046 423.0
    0.002525 397.12015 406.07776 396.0
    0.002451 396.74875 404.70062 408.0
    0.002342 396.38083 403.48648 427.0
    0.002604 396.01636 402.40344 384.0
    0.002427 395.65530 401.42715 412.0
    0.002506 395.29764 400.53873 399.0
    0.002404 394.94327 399.72336 416.0
    0.002513 394.59216 398.96933 398.0
    0.002433 394.24429 398.26730 411.0
    0.002381 393.89954 397.60953 420.0
    0.002469 393.55795 396.99008 405.0
    0.002538 393.21945 396.40372 394.0
    0.002398 392.88397 395.84625 417.0
    0.002695 392.55142 395.31409 371.0
    0.002646 392.22189 394.80444 378.0
    0.002481 391.89511 394.31458 403.0
    0.002625 391.57123 393.84256 381.0
    0.002381 391.25012 393.38651 420.0
    0.002660 390.93170 392.94479 376.0
    0.002618 390.61591 392.51608 382.0
    0.002439 390.30273 392.09921 410.0
    0.002667 389.99219 391.69324 375.0
    0.002439 389.68408 391.29709 410.0
    0.002488 389.37848 390.91010 402.0
    0.002857 389.07529 390.53152 350.0
    0.002381 388.77441 388.77441 420.0
    0.002463 388.47583 388.47583 406.0
    0.002732 388.17953 388.17953 366.0
    0.002591 387.88541 387.88541 386.0
    0.002584 387.59351 387.59351 387.0
    0.002445 387.30356 387.30356 409.0
    0.002660 387.01578 387.01578 376.0
    0.002506 386.72995 386.72995 399.0
    0.002725 386.44611 386.44611 367.0
    0.002481 386.16418 386.16418 403.0
    0.002500 385.88409 385.88409 400.0
    0.002833 385.60580 385.60580 353.0
    0.002404 385.32932 385.32932 416.0
    0.002611 385.05453 385.05453 383.0
    0.002618 384.78140 384.78140 382.0
    0.002703 384.50998 384.50998 370.0
    0.002545 384.24008 384.24008 393.0
    0.002387 383.97174 383.97174 419.0
    0.002625 383.70490 383.70490 381.0
    0.002703 383.43954 383.43954 370.0
    0.002793 383.17563 383.17563 358.0
    0.002646 382.91309 382.91309 378.0
    0.002320 382.65192 382.65192 431.0
    0.002786 382.39206 382.39206 359.0
    0.002732 382.13345 382.13345 366.0
    0.002882 381.87610 381.87610 347.0
    0.002421 381.61990 381.61990 413.0
    0.002725 381.36496 381.36496 367.0
    0.002604 381.11115 381.11115 384.0
    0.002688 380.85840 380.85840 372.0
    0.002445 380.60678 380.60678 409.0
    0.002770 380.35620 380.35620 361.0
    0.002717 380.10666 380.10666 368.0
    0.002695 379.85809 379.85809 371.0
    0.002469 379.61050 379.61050 405.0
    0.002674 379.36386 379.36386 374.0
    0.002710 379.11810 379.11810 369.0
    0.002865 378.87332 378.87332 349.0
    0.002890 378.62936 378.62936 346.0
    0.002398 378.38629 378.38629 417.0
    0.002674 378.14404 378.14404 374.0
    0.002841 377.90262 377.90262 352.0
    0.002538 377.66199 377.66199 394.0
    0.002882 377.42215 377.42215 347.0
    0.002755 377.18307 377.18307 363.0
    0.002801 376.94476 376.94476 357.0
    0.002625 376.70721 376.70721 381.0
    0.002710 376.47034 376.47034 369.0
    0.002786 376.23422 376.23422 359.0
    0.002674 375.99881 375.99881 374.0
    0.002801 375.76413 375.76413 357.0
    0.002532 375.53012 375.53012 395.0
    0.002667 375.29681 375.29681 375.0
    0.002793 375.06418 375.06418 358.0
    0.002732 374.83218 374.83218 366.0
    0.002874 374.60089 374.60089 348.0
    0.002732 374.37030 374.37030 366.0
    0.002674 374.14035 374.14035 374.0
    0.002584 373.91107 373.91107 387.0
    0.002841 373.68246 373.68246 352.0
    0.002967 373.45456 373.45456 337.0
    0.002688 373.22729 373.22729 372.0
    0.002959 373.00073 373.00073 338.0
    0.002639 372.77487 372.77487 379.0
    0.002959 372.54971 372.54971 338.0
    0.002710 372.32523 372.32523 369.0
    0.002513 372.10144 372.10144 398.0
    0.002793 371.87845 371.87845 358.0
    0.002967 371.65607 371.65607 337.0
    0.002793 371.43448 371.43448 358.0
    0.002703 371.21362 371.21362 370.0
    0.002611 370.99356 370.99356 383.0
    0.002740 370.77429 370.96951 365.0
    0.002717 370.55579 370.76102 368.0
    0.002755 370.33810 370.55417 363.0
    0.002874 370.12125 370.34900 348.0
    0.002681 369.90524 370.14566 373.0
    0.002809 369.69009 369.94427 356.0
    0.002924 369.47580 369.74496 342.0
    0.002899 369.26242 369.54791 345.0
    0.002915 369.04996 369.35333 343.0
    0.002732 368.83847 369.16144 366.0
    0.002710 368.62793 368.97244 369.0
    0.002825 368.41833 368.78662 354.0
    0.002933 368.20981 368.60440 341.0
    0.002740 368.00229 368.42615 365.0
    0.002747 367.79587 368.25232 364.0
    0.002793 367.59055 368.08350 358.0
    0.002667 367.38626 367.92029 375.0
    0.002597 367.18317 367.76358 385.0
    0.003040 366.98126 367.61438 329.0
    0.002786 366.78055 367.47385 359.0
    0.002584 366.58109 367.34351 387.0
    0.002915 366.38284 367.22525 343.0
    0.002660 366.18594 367.12155 376.0
    0.002506 365.99033 367.03537 399.0
    0.002551 365.79605 366.97079 392.0
    0.002841 365.60321 366.93320 352.0
    0.002778 365.41177 366.92981 360.0
    0.002632 365.22180 366.97165 380.0
    0.002899 365.03329 367.07828 345.0
    0.002950 364.84634 367.29617 339.0
    0.002985 364.66095 367.75400 335.0
    0.002660 364.47714 368.80667 376.0
    0.002717 364.29495 371.32776 368.0
    0.002933 364.11450 377.13821 341.0
    0.002703 363.93570 389.33185 370.0
    0.002500 363.75864 411.95551 400.0
    0.002188 363.58337 448.43704 457.0
    0.002160 363.40991 498.74765 463.0
    0.001838 363.23834 556.33307 544.0
    0.001894 363.06863 607.74249 528.0
    0.001653 362.90088 636.99792 605.0
    0.001502 362.73511 632.86316 666.0
    0.001506 362.57135 595.49811 664.0
    0.001658 362.40967 538.06549 603.0
    0.001938 362.25009 478.71744 516.0
    0.002278 362.09262 430.58426 439.0
    0.002347 361.93735 398.30972 426.0
    0.002740 361.78427 379.95230 365.0
    0.002625 361.63348 370.86188 381.0
    0.002725 361.48499 366.75626 367.0
    0.002865 361.33884 364.89883 349.0
    0.002915 361.19510 363.93323 343.0
    0.002755 361.05374 363.30780 363.0
    0.002933 360.91489 362.82822 341.0
    0.002710 360.77853 362.42850 369.0
    0.002801 360.64474 362.08295 357.0
    0.002755 360.51355 361.77817 363.0
    0.002778 360.38501 361.50549 360.0
    0.002809 360.25912 361.25861 356.0
    0.003086 360.13599 361.03299 324.0
    0.002681 360.01559 360.82501 373.0
    0.003049 359.89804 360.63205 328.0
    0.003030 359.78336 360.45200 330.0
    0.002710 359.67151 360.28311 369.0
    0.002874 359.56262 360.12415 348.0
    0.002725 359.45673 359.97409 367.0
    0.002801 359.35385 359.83203 357.0
    0.002740 359.25403 359.69730 365.0
    0.002703 359.15732 359.56937 370.0
    0.002994 359.06375 359.44775 334.0
    0.002653 358.97339 359.33212 377.0
    0.002967 358.88623 359.24771 337.0
    0.002762 358.80237 359.14441 362.0
    0.002801 358.72180 359.04636 357.0
    0.002994 358.64462 358.95346 334.0
    0.002433 358.57080 358.86551 411.0
    0.002660 358.50043 358.78244 376.0
    0.002653 358.43353 358.70419 377.0
    0.002786 358.37015 358.63068 359.0
    0.002558 358.31033 358.56183 391.0
    0.003135 358.25406 358.49762 319.0
    0.002597 358.20148 358.24658 385.0
    0.002755 358.15256 358.20074 363.0
    0.002681 358.10733 358.15897 373.0
    0.002825 358.06589 358.12131 354.0
    0.002597 358.02820 358.08786 385.0
    0.002959 357.99435 358.05875 338.0
    0.002770 357.96436 358.03409 361.0
    0.002865 357.93826 358.01401 349.0
    0.002941 357.91614 357.99872 340.0
    0.002890 357.89795 357.98831 346.0
    0.002717 357.88376 357.98306 368.0
    0.002817 357.87363 357.98325 355.0
    0.002564 357.86758 357.98920 390.0
    0.002755 357.86563 358.00134 363.0
    0.002817 357.86786 358.02020 355.0
    0.002849 357.87424 358.04648 351.0
    0.002817 357.88483 358.08112 355.0
    0.002660 357.89969 358.12546 376.0
    0.002611 357.91879 358.18167 383.0
    0.002695 357.94220 358.25467 371.0
    0.002778 357.97000 358.35712 360.0
    0.002857 358.00214 358.52344 350.0
    0.002809 358.03867 358.83984 356.0
    0.002762 358.07962 359.49161 362.0
    0.002747 358.12503 360.80661 364.0
    0.002597 358.17496 363.23853 385.0
    0.002577 358.22937 367.21408 388.0
    0.002463 358.28836 372.82065 406.0
    0.002681 358.35190 379.43860 373.0
    0.002762 358.42001 385.60678 362.0
    0.002320 358.49277 389.45374 431.0
    0.002410 358.57019 389.56476 415.0
    0.002639 358.65225 385.79871 379.0
    0.002597 358.73901 379.55215 385.0
    0.002703 358.83051 372.89404 370.0
    0.002597 358.92670 367.38531 385.0
    0.002611 359.02768 363.63937 383.0
    0.002660 359.13342 361.50333 376.0
    0.002667 359.24399 360.47833 375.0
    0.002865 359.35941 360.07401 349.0
    0.002825 359.47961 359.96280 354.0
    0.002725 359.60471 359.97498 367.0
    0.002967 359.73468 360.03854 337.0
    0.002667 359.86954 360.12698 375.0
    0.002994 360.00928 360.23102 334.0
    0.002849 360.15399 360.34711 351.0
    0.003021 360.30365 360.47333 331.0
    0.002688 360.45825 360.60849 372.0
    0.002857 360.61780 360.75171 350.0
    0.002762 360.78235 360.90247 362.0
    0.002882 360.95197 361.06030 347.0
    0.002825 361.12650 361.22470 354.0
    0.002890 361.30606 361.39548 346.0
    0.002857 361.49069 361.57245 350.0
    0.002597 361.68036 361.75537 385.0
    0.003106 361.87506 361.94415 322.0
    0.002660 362.07483 362.13867 376.0
    0.002625 362.27963 362.33881 381.0
    0.003040 362.48956 362.54456 329.0
    0.002703 362.70450 362.75571 370.0
    0.002653 362.92462 362.97247 377.0
    0.002703 363.14975 363.19452 370.0
    0.002611 363.38000 363.42200 383.0
    0.002755 363.61536 363.65482 363.0
    0.002890 363.85577 363.89294 346.0
    0.002646 364.10132 364.13638 378.0
    0.002801 364.35196 364.38507 357.0
    0.002717 364.60767 364.63901 368.0
    0.002639 364.86853 364.89822 379.0
    0.002611 365.13446 365.16266 383.0
    0.002732 365.40552 365.43231 366.0
    0.002809 365.68161 365.68161 356.0
    0.002667 365.96286 365.96286 375.0
    0.002786 366.24918 366.24918 359.0
    0.002849 366.54056 366.54056 351.0
    0.002611 366.83701 366.83701 383.0
    0.002793 367.13852 367.13852 358.0
    0.002506 367.44513 367.44513 399.0
    0.002740 367.75677 367.75677 365.0
    0.002639 368.07349 368.07349 379.0
    0.002695 368.39517 368.39517 371.0
    0.002725 368.72198 368.72198 367.0
    0.002439 369.05377 369.05377 410.0
    0.002639 369.39053 369.39053 379.0
    0.002611 369.73233 369.73233 383.0
    0.002653 370.07910 370.07910 377.0
    0.002660 370.43076 370.43076 376.0
    0.002688 370.78745 370.78745 372.0
    0.002793 371.14902 371.14902 358.0
    0.002710 371.51556 371.51556 369.0
    0.002793 371.88699 371.88699 358.0
    0.002778 372.26331 372.26331 360.0
    0.002976 372.64453 372.64453 336.0
    0.002481 373.03052 373.03052 403.0
    0.002695 373.42139 373.42139 371.0
    0.002674 373.81708 373.81708 374.0
    0.002809 374.21753 374.21753 356.0
    0.002445 374.62271 374.62271 409.0
    0.002710 375.03268 375.03268 369.0
    0.002793 375.44739 375.44739 358.0
    0.002445 375.86676 375.86676 409.0
    0.002660 376.29080 376.29080 376.0
    0.002545 376.71957 376.71957 393.0
    0.002653 377.15292 377.15292 377.0
    0.002488 377.59088 377.59088 402.0
    0.002591 378.03339 378.03339 386.0
    0.002370 378.48041 378.48041 422.0
    0.002463 378.93192 378.93192 406.0
    0.002770 379.38800 379.38800 361.0
    0.002740 379.84848 379.84848 365.0
    0.002551 380.31345 380.31345 392.0
    0.002571 380.78275 380.78275 389.0
    0.002882 381.25644 381.25644 347.0
    0.002457 381.73447 381.73447 407.0
    0.002564 382.21680 382.21680 390.0
    0.002959 382.70340 382.70340 338.0
    0.002703 383.19421 383.19421 370.0
    0.002778 383.68915 383.68915 360.0
    0.002500 384.18832 384.18832 400.0
    0.002513 384.69162 384.69162 398.0
    0.002475 385.19901 385.19901 404.0
    0.002551 385.71045 385.71045 392.0
    0.002387 386.22583 386.22583 419.0
    0.002463 386.74533 386.74533 406.0
    0.002584 387.26868 387.26868 387.0
    0.002667 387.79596 387.79596 375.0
    0.002817 388.32712 388.32712 355.0
    0.002857 388.86197 388.86197 350.0
    0.002604 389.40070 389.40070 384.0
    0.002475 389.94315 389.94315 404.0
    0.002740 390.48926 390.48926 365.0
    0.002358 391.03906 391.03906 424.0
    0.002475 391.59247 391.59247 404.0
    0.002632 392.14944 392.14944 380.0
    0.002577 392.70990 392.70990 388.0
    0.002506 393.27386 393.27386 399.0
    0.002639 393.84125 393.84125 379.0
    0.002558 394.41205 394.41205 391.0
    0.002525 394.98608 394.98608 396.0
    0.002415 395.56348 395.56348 414.0
    0.002667 396.14413 396.14413 375.0
    0.002725 396.72794 396.72794 367.0
    0.002674 397.31488 397.31488 374.0
    0.002632 397.90506 397.90506 380.0
    0.002577 398.49820 398.49820 388.0
    0.002660 399.09433 399.09433 376.0
    0.002653 399.69345 399.69345 377.0
    0.002421 400.29544 400.29544 413.0
    0.002591 400.90021 400.90021 386.0
    0.002469 401.50784 401.50784 405.0
    0.002725 402.11829 402.11829 367.0
    0.002681 402.73135 402.73135 373.0
    0.002353 403.34714 403.34714 425.0
    0.002320 403.96545 403.96545 431.0
    0.002445 404.58633 404.58633 409.0
    0.002257 405.20972 405.20972 443.0
    0.002513 405.83551 405.83551 398.0
    0.002445 406.46368 406.46368 409.0
    0.002584 407.09412 407.09412 387.0
    0.002545 407.72687 407.72687 393.0
    0.002907 408.36185 408.36185 344.0
    0.002577 408.99899 408.99899 388.0
    0.002347 409.63824 409.63824 426.0
    0.002525 410.27948 410.27948 396.0
    0.002538 410.92285 410.92285 394.0
    0.002398 411.56808 411.56808 417.0
    0.002326 412.21518 412.21518 430.0
    0.002646 412.86414 412.86414 378.0
    0.002597 413.51471 413.51471 385.0
    0.002347 414.16711 414.16711 426.0
    0.002273 414.82117 414.82117 440.0
    0.002604 415.47681 415.47681 384.0
    0.002299 416.13400 416.13400 435.0
    0.002469 416.79263 416.79263 405.0
    0.002387 417.45270 417.45270 419.0
    0.002257 418.11411 418.11411 443.0
    0.002387 418.77682 418.77682 419.0
    0.002381 419.44080 419.44080 420.0
    0.002538 420.10593 420.10593 394.0
    0.002451 420.77206 420.77206 408.0
    0.002571 421.43939 421.43939 389.0
    0.002545 422.10770 422.10770 393.0
    0.002294 422.77692 422.77692 436.0
    0.002370 423.44705 423.44705 422.0
    0.002545 424.11789 424.11789 393.0
    0.002353 424.78970 424.78970 425.0
    0.002299 425.46207 425.46207 435.0
    0.002299 426.13510 426.13510 435.0
    0.002481 426.80869 426.80869 403.0
    0.002273 427.48273 427.48273 440.0
    0.002222 428.15726 428.15726 450.0
    0.002232 428.83221 428.83221 448.0
    0.002387 429.50751 429.50751 419.0
    0.002326 430.18307 430.18307 430.0
    0.002433 430.85883 431.83966 411.0
    0.002551 431.53470 432.73630 392.0
    0.002247 432.21069 433.47440 445.0
    0.002584 432.88669 434.21747 387.0
    0.002415 433.56265 434.96591 414.0
    0.002309 434.23840 435.72028 433.0
    0.002079 434.91406 436.48132 481.0
    0.002475 435.58954 437.24976 404.0
    0.002252 436.26471 438.02640 444.0
    0.002427 436.93951 438.81223 412.0
    0.002227 437.61395 439.60852 449.0
    0.002398 438.28775 440.41641 417.0
    0.002347 438.96124 441.23801 426.0
    0.002193 439.63406 442.07486 456.0
    0.002421 440.30618 442.92932 413.0
    0.002370 440.97748 443.80417 422.0
    0.002353 441.64810 444.70282 425.0
    0.002179 442.31787 445.62927 459.0
    0.002208 442.98676 446.58850 453.0
    0.002203 443.65466 447.58649 454.0
    0.002222 444.32153 448.63068 450.0
    0.002252 444.98730 449.73053 444.0
    0.002227 445.65192 450.89783 449.0
    0.002227 446.31534 452.14761 449.0
    0.002433 446.97745 453.49933 411.0
    0.002075 447.63828 454.97852 482.0
    0.002242 448.29758 456.61884 446.0
    0.002183 448.95551 458.46704 458.0
    0.002326 449.61194 460.59238 430.0
    0.002469 450.26675 463.11816 405.0
    0.002283 450.91995 466.32739 438.0
    0.002151 451.57147 470.98489 465.0
    0.002088 452.22110 479.16370 479.0
    0.001905 452.86911 495.92978 525.0
    0.002008 453.51514 531.75604 498.0
    0.001621 454.15927 604.24323 617.0
    0.001389 454.80127 735.69171 720.0
    0.001121 455.44128 942.95691 892.0
    0.000845 456.07922 1220.11829 1183.0
    0.000697 456.71497 1522.49280 1434.0
    0.000609 457.34845 1768.31787 1643.0
    0.000587 457.97968 1870.87634 1705.0
    0.000629 458.60843 1786.78198 1591.0
    0.000716 459.23499 1547.93604 1397.0
    0.000863 459.85895 1242.89929 1159.0
    0.001125 460.48041 959.33069 889.0
    0.001258 461.09921 746.52997 795.0
    0.001773 461.71542 612.50836 564.0
    0.002004 462.32895 540.02637 499.0
    0.002028 462.93976 505.46530 493.0
    0.002053 463.54770 490.24887 487.0
    0.002160 464.15280 483.52606 463.0
    0.002208 464.75491 480.20523 453.0
    0.002049 465.35419 478.26675 488.0
    0.002033 465.95035 476.98843 492.0
    0.002058 466.54343 476.10440 486.0
    0.002123 467.13330 475.49615 471.0
    0.002101 467.72003 475.09534 476.0
    0.002288 468.30350 474.85516 437.0
    0.002141 468.88370 474.74146 467.0
    0.002488 469.46054 474.72839 402.0
    0.002268 470.03394 474.79620 441.0
    0.002242 470.60388 475.38443 446.0
    0.002188 471.17020 475.59427 457.0
    0.002123 471.73315 475.85013 471.0
    0.002198 472.29242 476.14429 455.0
    0.002208 472.84796 476.47070 453.0
    0.002212 473.39972 476.82462 452.0
    0.002174 473.94778 477.20224 460.0
    0.002188 474.49203 477.60028 457.0
    0.002105 475.03238 478.01627 475.0
    0.002188 475.56879 478.44821 457.0
    0.002198 476.10129 478.89453 455.0
    0.002119 476.62961 479.35394 472.0
    0.002101 477.15405 479.82587 476.0
    0.002151 477.67429 480.30957 465.0
    0.002119 478.19037 480.80499 472.0
    0.002096 478.70215 481.31213 477.0
    0.002198 479.20972 481.83170 455.0
    0.002151 479.71298 482.36444 465.0
    0.002092 480.21191 482.91180 478.0
    0.002037 480.70642 483.47552 491.0
    0.002370 481.19647 482.91177 422.0
    0.002151 481.68198 483.57028 465.0
    0.002262 482.16299 484.25171 442.0
    0.002053 482.63953 484.96207 487.0
    0.002179 483.11133 485.70892 459.0
    0.002101 483.57840 486.50244 476.0
    0.002208 484.04083 487.35632 453.0
    0.002160 484.49850 488.28894 463.0
    0.002016 484.95135 489.32767 496.0
    0.002179 485.39938 490.52087 459.0
    0.001880 485.84253 491.98004 532.0
    0.001852 486.28070 494.01559 540.0
    0.001988 486.71393 497.50302 503.0
    0.002083 487.14224 504.66776 480.0
    0.001984 487.56546 520.28479 504.0
    0.001852 487.98352 552.65637 540.0
    0.001563 488.39651 612.65302 640.0
    0.001437 488.80432 708.86902 696.0
    0.001081 489.20697 838.97876 925.0
    0.000978 489.60437 981.62305 1023.0
    0.000836 489.99649 1097.05334 1196.0
    0.000782 490.38330 1143.14111 1278.0
    0.000892 490.76471 1099.78491 1121.0
    0.001145 491.14087 984.19086 873.0
    0.001290 491.51151 840.07959 775.0
    0.001555 491.87674 708.99445 643.0
    0.001712 492.23639 613.04156 584.0
    0.001905 492.59064 554.41089 525.0
    0.001883 492.93927 523.83307 531.0
    0.001795 493.28232 509.85812 557.0
    0.002008 493.61981 503.98831 498.0
    0.001901 493.95160 501.51416 526.0
    0.002045 494.27768 500.34036 489.0
    0.002037 494.59808 499.67953 491.0
    0.002075 494.91278 499.26215 482.0
    0.002105 495.22168 498.99164 475.0
    0.002151 495.52472 498.82382 465.0
    0.001965 495.82199 498.73267 509.0
    0.002033 496.11340 498.69992 492.0
    0.002037 496.39890 498.71216 491.0
    0.002016 496.67850 498.75937 496.0
    0.002004 496.95215 498.83377 499.0
    0.002132 497.21982 498.92935 469.0
    0.001946 497.48151 499.04141 514.0
    0.001984 497.73721 499.16623 504.0
    0.002169 497.98688 499.30075 461.0
    0.001965 498.23041 499.44247 509.0
    0.001938 498.46786 499.58948 516.0
    0.001931 498.69922 499.74008 518.0
    0.002066 498.92444 499.89297 484.0
    0.002212 499.14352 500.04697 452.0
    0.001988 499.35635 500.20108 503.0
    0.001946 499.56302 500.35452 514.0
    0.002083 499.76346 500.50662 480.0
    0.002016 499.95761 500.65671 496.0
    0.001969 500.14560 500.80444 508.0
    0.001869 500.32721 500.94916 535.0
    0.002096 500.50253 501.09061 477.0
    0.002128 500.67154 501.25778 470.0
    0.002041 500.83423 501.39319 490.0
    0.002028 500.99054 501.52451 493.0
    0.002188 501.14050 501.65161 457.0
    0.001883 501.28403 501.32016 531.0
    0.002092 501.42114 501.45932 478.0
    0.002096 501.55185 501.59225 477.0
    0.002004 501.67615 501.71899 499.0
    0.002252 501.79401 501.83951 444.0
    0.002183 501.90533 501.95377 458.0
    0.002016 502.01019 502.06183 496.0
    0.001859 502.10855 502.16373 538.0
    0.001905 502.20047 502.25955 525.0
    0.002123 502.28580 502.34921 471.0
    0.001898 502.36462 502.43286 527.0
    0.002049 502.43692 502.51059 488.0
    0.001996 502.50266 502.58240 501.0
    0.001961 502.56186 502.64844 510.0
    0.001927 502.61447 502.70883 519.0
    0.002083 502.66049 502.76370 480.0
    0.001972 502.69995 502.81332 507.0
    0.002088 502.73282 502.85791 479.0
    0.001984 502.75903 502.89777 504.0
    0.001934 502.77869 502.93338 517.0
    0.002174 502.79172 502.96530 460.0
    0.001984 502.79810 502.99417 504.0
    0.002110 502.79791 503.02112 474.0
    0.002151 502.79105 503.04739 465.0
    0.002062 502.77756 503.07529 485.0
    0.001969 502.75742 503.10919 508.0
    0.001996 502.73065 503.16025 501.0
    0.002024 502.69724 503.25958 494.0
    0.001866 502.65717 503.48978 536.0
    0.001949 502.61044 504.04181 513.0
    0.002079 502.55704 505.28210 481.0
    0.001961 502.49704 507.76309 510.0
    0.001859 502.43033 512.06616 538.0
    0.001883 502.35699 518.41034 531.0
    0.002062 502.27698 526.15228 485.0
    0.001923 502.19037 533.51434 520.0
    0.001786 502.09705 538.09235 560.0
    0.001876 501.99707 537.91705 533.0
    0.001783 501.89047 532.99292 561.0
    0.001923 501.77719 525.26196 520.0
    0.001953 501.65732 517.26862 512.0
    0.002174 501.53076 510.78064 460.0
    0.002008 501.39761 506.39746 498.0
    0.002049 501.25784 503.84512 488.0
    0.001873 501.11136 502.50510 534.0
    0.001980 500.95828 501.81555 505.0
    0.001919 500.79865 501.41913 521.0
    0.001912 500.63235 501.13766 523.0
    0.002066 500.45944 500.89780 484.0
    0.001980 500.28000 500.67313 505.0
    0.002160 500.09393 500.45432 463.0
    0.001901 499.90128 500.23776 526.0
    0.001919 499.70206 500.02155 521.0
    0.001976 499.49631 499.80457 506.0
    0.002137 499.28397 499.58606 468.0
    0.001972 499.06503 499.36557 507.0
    0.002096 498.83963 499.14304 477.0
    0.002053 498.60773 498.91840 487.0
    0.002070 498.36926 498.69186 483.0
    0.002049 498.12433 498.46399 488.0
    0.002012 497.87283 498.23535 497.0
    0.002008 497.61493 498.00726 498.0
    0.002012 497.35059 497.78119 497.0
    0.001969 497.07974 497.55939 508.0
    0.002016 496.80252 497.34595 496.0
    0.002110 496.51874 497.14957 474.0
    0.002128 496.22867 496.99539 470.0
    0.002096 495.93219 496.95676 477.0
    0.002016 495.62933 497.23251 496.0
    0.002101 495.32010 498.28104 476.0
    0.002119 495.00452 500.96310 472.0
    0.002137 494.68256 506.51825 468.0
    0.002020 494.35440 516.11371 495.0
    0.001825 494.01984 529.87640 548.0
    0.001751 493.67905 545.82404 571.0
    0.001692 493.33203 559.63361 591.0
    0.001629 492.97864 566.18665 614.0
    0.001558 492.61911 562.45142 642.0
    0.001835 492.25333 549.82166 545.0
    0.001709 491.88138 533.10577 585.0
    0.001873 491.50330 517.35150 534.0
    0.001855 491.11902 505.47864 539.0
    0.002033 490.72861 497.97845 492.0
    0.002114 490.33218 493.84729 473.0
    0.002058 489.92963 491.73114 486.0
    0.001965 489.52094 490.59805 509.0
    0.001835 489.10623 489.87030 545.0
    0.002016 488.68555 489.29074 496.0
    0.001996 488.25882 488.76361 501.0
    0.002066 487.82620 488.25723 484.0
    0.002000 487.38742 487.76038 500.0
    0.001919 486.94290 487.26880 521.0
    0.001980 486.49246 486.77963 505.0
    0.002079 486.03610 486.29102 481.0
    0.001931 485.57385 485.80161 518.0
    0.002079 485.10580 485.31049 481.0
    0.001965 484.63196 484.81689 509.0
    0.002096 484.15237 484.32025 477.0
    0.002070 483.66699 483.82007 483.0
    0.002016 483.17584 483.31598 496.0
    0.001972 482.67905 482.80783 507.0
    0.002012 482.17648 482.29523 497.0
    0.001912 481.66833 481.77817 523.0
    0.002252 481.15460 481.25647 444.0
    0.002037 480.63522 480.72998 491.0
    0.002309 480.11026 480.19861 433.0
    0.002268 479.57980 479.66238 441.0
    0.001883 479.04376 479.12109 531.0
    0.002083 478.50226 479.05338 480.0
    0.001996 477.95544 478.52679 501.0
    0.002045 477.40302 477.99692 489.0
    0.002033 476.84521 477.46414 492.0
    0.002278 476.28201 476.92862 439.0
    0.002092 475.71350 476.39075 478.0
    0.002188 475.13977 475.85086 457.0
    0.002020 474.56067 475.30911 495.0
    0.002028 473.97632 474.76605 493.0
    0.002151 473.38690 474.17807 465.0
    0.002155 472.79218 473.63605 464.0
    0.002119 472.19229 473.09430 472.0
    0.002132 471.58728 472.55362 469.0
    0.002268 470.97720 472.01501 441.0
    0.002288 470.36203 471.47946 437.0
    0.002105 469.74182 470.94839 475.0
    0.002114 469.11679 470.42355 473.0
    0.002273 468.48663 469.90656 440.0
    0.001934 467.85153 469.39987 517.0
    0.002083 467.21158 468.90646 480.0
    0.002012 466.56677 468.42993 497.0
    0.002252 465.91711 467.97470 444.0
    0.002092 465.26273 467.54660 478.0
    0.002088 464.60352 467.15283 479.0
    0.002188 463.93942 466.80283 457.0
    0.002088 463.27081 466.50937 479.0
    0.002304 462.59750 466.28925 434.0
    0.002066 461.91956 466.16653 484.0
    0.002128 461.23706 466.18024 470.0
    0.002137 460.54996 466.41074 468.0
    0.002169 459.85843 467.06979 461.0
    0.002132 459.16235 468.76016 469.0
    0.002132 458.46182 473.08813 469.0
    0.001953 457.75684 483.74875 512.0
    0.001880 457.04752 507.72748 532.0
    0.001608 456.33383 555.26196 622.0
    0.001490 455.61597 636.44806 671.0
    0.001271 454.89371 753.55573 787.0
    0.001106 454.16718 891.98590 904.0
    0.000976 453.43649 1017.06512 1025.0
    0.000898 452.70160 1084.58044 1114.0
    0.000890 451.96265 1065.43018 1124.0
    0.000932 451.21970 966.74084 1073.0
    0.001196 450.47253 827.88165 836.0
    0.001404 449.72137 692.68176 712.0
    0.001577 448.96628 588.23315 634.0
    0.001908 448.20709 521.06866 524.0
    0.002193 447.44412 484.09326 456.0
    0.002088 446.67734 466.01849 479.0
    0.002079 445.90665 457.74524 481.0
    0.002188 445.13232 453.58191 457.0
    0.002110 444.35413 451.07300 474.0
    0.002160 443.57217 449.21088 463.0
    0.002227 442.78659 447.64316 449.0
    0.002299 441.99734 446.24576 435.0
    0.002242 441.20453 444.96594 446.0
    0.002232 440.40808 443.77426 448.0
    0.002558 439.60831 442.65115 391.0
    0.002315 438.80487 441.58200 432.0
    0.002217 437.99802 440.55646 451.0
    0.002203 437.18774 439.56671 454.0
    0.002304 436.37411 438.60703 434.0
    0.002577 435.55713 437.67316 388.0
    0.002232 434.73700 436.76221 448.0
    0.002119 433.91348 435.87222 472.0
    0.002342 433.08673 435.00244 427.0
    0.002481 432.25671 434.15314 403.0
    0.002415 431.42361 433.32605 414.0
    0.002169 430.58746 432.52551 461.0
    0.002410 429.74829 431.76306 415.0
    0.002439 428.90607 431.07309 410.0
    0.002475 428.06097 430.55740 404.0
    0.002237 427.21280 430.48227 447.0
    0.002347 426.36176 431.43646 426.0
    0.002439 425.50781 434.46356 410.0
    0.002283 424.65109 440.94186 438.0
    0.002193 423.79153 451.93781 456.0
    0.002123 422.92938 467.05923 471.0
    0.002058 422.06442 483.44537 486.0
    0.002128 421.19678 495.99597 470.0
    0.002000 420.32651 499.63202 500.0
    0.001842 419.45355 492.18948 543.0
    0.001946 418.57819 478.05643 514.0
    0.002188 417.70038 463.40308 457.0
    0.002174 416.81992 454.72952 460.0
    0.002288 415.93710 456.35733 437.0
    0.002058 415.05188 469.58347 486.0
    0.002033 414.16412 492.14639 492.0
    0.001866 413.27426 517.88043 536.0
    0.001779 412.38208 537.62964 562.0
    0.001996 411.48761 542.72583 501.0
    0.001852 410.59116 530.08264 540.0
    0.001992 409.69235 504.52670 502.0
    0.002105 408.79144 475.04843 475.0
    0.002247 407.88849 449.12872 445.0
    0.002513 406.98349 430.28488 398.0
    0.002519 406.07645 418.48071 397.0
    0.002494 405.16745 411.81857 401.0
    0.002604 404.25671 408.16885 384.0
    0.002611 403.34387 405.99799 383.0
    0.002451 402.42923 404.82208 408.0
    0.002770 401.51279 403.56149 361.0
    0.002475 400.59454 402.41229 404.0
    0.002611 399.67459 401.32156 383.0
    0.002421 398.75305 400.26883 413.0
    0.002410 397.82977 399.24384 415.0
    0.002381 396.90482 398.24051 420.0
    0.002967 395.97821 397.25458 337.0
    0.002370 395.05014 396.28320 422.0
    0.002506 394.12061 395.32419 399.0
    0.002604 393.18964 394.37589 384.0
    0.002618 392.25720 393.43726 382.0
    0.003012 391.32349 392.50775 332.0
    0.002625 390.38837 391.58698 381.0
    0.002513 389.45187 390.67484 398.0
    0.002717 388.51410 389.77176 368.0
    0.002577 387.57510 389.46625 388.0
    0.002646 386.63492 388.61319 378.0
    0.002551 385.69373 387.77429 392.0
    0.002538 384.75125 386.95123 394.0
    0.002755 383.80771 386.09882 363.0
    0.002404 382.86310 385.31790 416.0
    0.002584 381.91745 384.56229 387.0
    0.002809 380.97086 383.83698 356.0
    0.002732 380.02344 383.14856 366.0
    0.002551 379.07501 382.50525 392.0
    0.002688 378.12573 381.91833 372.0
    0.002703 377.17560 381.40280 370.0
    0.002874 376.22470 380.98065 348.0
    0.002710 375.27286 380.68878 369.0
    0.002688 374.32047 380.48578 372.0
    0.002639 373.36734 380.82956 379.0
    0.002695 372.41379 382.15891 371.0
    0.002899 371.45944 385.87408 345.0
    0.002532 370.50452 394.93430 395.0
    0.002283 369.54907 414.41809 438.0
    0.002169 368.59311 450.89703 461.0
    0.002110 367.63669 509.46725 474.0
    0.001799 366.67978 588.56805 556.0
    0.001605 365.72266 675.17548 623.0
    0.001294 364.76498 744.86127 773.0
    0.001198 363.80704 771.15039 835.0
    0.001350 362.84875 741.96448 741.0
    0.001536 361.89026 669.58136 651.0
    0.001949 360.93155 581.41284 513.0
    0.002088 359.97272 502.02063 479.0
    0.002410 359.01361 444.16721 415.0
    0.002513 358.05435 409.42828 398.0
    0.002611 357.09500 393.68515 383.0
    0.002488 356.13550 393.37827 402.0
    0.002347 355.17612 409.71176 426.0
    0.002288 354.21671 449.68137 437.0
    0.001942 353.25739 523.13342 515.0
    0.001783 352.29822 635.33221 561.0
    0.001389 351.33905 777.06995 720.0
    0.001047 350.38004 918.25873 955.0
    0.000990 349.42114 1013.20349 1010.0
    0.000937 348.46249 1022.59967 1067.0
    0.001129 347.50406 940.86017 886.0
    0.001395 346.54605 801.88806 717.0
    0.001757 345.58820 653.45215 569.0
    0.002083 344.63071 530.33380 480.0
    0.002445 343.67355 445.81537 409.0
    0.002976 342.71677 396.24506 336.0
    0.002817 341.76044 370.58521 355.0
    0.002924 340.80472 358.19003 342.0
    0.002874 339.84930 352.01349 348.0
    0.003030 338.89441 348.42209 330.0
    0.002809 337.94012 345.86777 356.0
    0.003003 336.98636 343.77414 333.0
    0.003300 336.03320 341.93460 303.0
    0.003086 335.08060 340.26517 324.0
    0.003185 334.12872 338.72235 314.0
    0.003484 333.17773 337.27777 287.0
    0.003257 332.22729 335.91061 307.0
    0.002849 331.27765 334.60587 351.0
    0.003425 330.32880 333.35184 292.0
    0.003115 329.38074 332.13953 321.0
    0.00358 328.43350 330.96191 279.0
    0.003003 327.48712 329.81342 333.0
    0.003268 326.54184 328.68976 306.0
    0.003185 325.59729 327.58698 314.0
    0.003135 324.65372 326.14413 319.0
    0.003236 323.71112 325.09204 309.0
    0.003125 322.76956 324.05258 320.0
    0.00358 321.82901 323.02414 279.0
    0.003135 320.88962 322.00558 319.0
    0.003125 319.95126 320.99564 320.0
    0.003333 319.01392 319.99338 300.0
    0.00376 318.07779 318.99817 266.0
    0.00372 317.14267 318.00912 269.0
    0.003401 316.20889 317.02606 294.0
    0.003279 315.27634 316.04828 305.0
    0.003106 314.34503 315.07541 322.0
    0.003247 313.41510 314.10715 308.0
    0.003472 312.48633 313.14301 288.0
    0.003413 311.55890 312.18283 293.0
    0.00364 310.63278 310.63278 275.0
    0.002890 309.70807 309.70807 346.0
    0.003497 308.78476 308.78476 286.0
    0.00365 307.86295 308.21634 274.0
    0.003356 306.94247 307.31393 298.0
    0.003425 306.02350 306.41446 292.0
    0.00361 305.10599 305.51801 277.0
    0.00356 304.18994 304.62476 281.0
    0.003125 303.27548 303.73505 320.0
    0.00357 302.36267 302.84915 280.0
    0.00377 301.45132 301.96716 265.0
    0.00365 300.54163 301.08954 274.0
    0.00351 299.63351 300.21658 285.0
    0.00361 298.72705 299.34875 277.0
    0.00380 297.82224 298.48654 263.0
    0.00364 296.91904 297.63046 275.0
    0.00352 296.01761 296.78134 284.0
    0.00368 295.11810 295.94009 272.0
    0.00383 294.22015 295.10730 261.0
    0.00365 293.32401 294.28433 274.0
    0.003484 292.42969 293.47260 287.0
    0.00365 291.53714 292.67371 274.0
    0.00351 290.64645 291.88977 285.0
    0.003344 289.75757 291.12332 299.0
    0.003289 288.87076 290.37784 304.0
    0.00418 287.98563 289.65695 239.0
    0.003497 287.10248 288.96616 286.0
    0.00352 286.22128 288.31213 284.0
    0.00357 285.34198 287.70374 280.0
    0.00413 284.46463 287.15283 242.0
    0.00388 283.58945 286.67630 258.0
    0.00373 282.71613 286.29984 268.0
    0.00439 281.84479 286.07388 228.0
    0.00355 280.97556 286.12354 282.0
    0.00352 280.10837 286.79599 284.0
    0.003115 279.24307 289.01755 321.0
    0.003436 278.38004 294.94662 291.0
    0.003086 277.51910 308.75699 324.0
    0.003135 276.66040 338.60602 319.0
    0.002778 275.80374 387.53546 360.0
    0.002242 274.94922 459.66727 446.0
    0.001859 274.09686 547.35486 538.0
    0.001429 273.24673 630.02838 700.0
    0.001475 272.39877 679.16461 678.0
    0.001456 271.55316 673.49835 687.0
    0.001508 270.70969 614.93597 663.0
    0.002024 269.86844 527.55475 494.0
    0.002247 269.02948 439.73090 445.0
    0.002924 268.19275 369.96347 342.0
    0.003247 267.35834 323.78342 308.0
    0.003344 266.52637 297.54556 299.0
    0.00358 265.69656 284.30484 279.0
    0.00375 264.86911 278.00455 267.0
    0.00408 264.04404 274.87488 245.0
    0.00368 263.22131 273.06305 272.0
    0.00403 262.40091 271.81207 248.0
    0.00413 261.58295 270.85187 242.0
    0.003378 260.76721 270.09177 296.0
    0.00386 259.95416 269.50186 259.0
    0.00376 259.14340 269.07364 266.0
    0.00380 258.33511 268.81082 263.0
    0.00415 257.52924 268.72629 241.0
    0.00427 256.72586 268.84290 234.0
    0.00382 255.92487 269.19467 262.0
    0.00389 255.12640 269.83060 257.0
    0.00377 254.33057 270.82022 265.0
    0.00402 253.53708 272.26663 249.0
    0.00376 252.74611 274.34814 266.0
    0.00413 251.95770 277.45712 242.0
    0.00372 251.17181 282.64661 269.0
    0.00400 250.38841 292.84549 250.0
    0.002825 249.60776 315.49057 354.0
    0.002653 248.82950 366.66422 377.0
    0.001855 248.05379 474.54251 539.0
    0.001284 247.28069 676.27393 779.0
    0.000978 246.51018 1001.33496 1023.0
    0.000735 245.74228 1441.82654 1361.0
    0.000548 244.97685 1924.96521 1826.0
    0.000412 244.21416 2312.81738 2430.0
    0.000384 243.45418 2455.79980 2606.0
    0.000444 242.69673 2288.23755 2251.0
    0.000546 241.94193 1883.44202 1831.0
    0.000796 241.18973 1395.75195 1256.0
    0.001143 240.44020 960.08130 875.0
    0.001825 239.69334 644.60876 548.0
    0.002375 238.94925 451.20181 421.0
    0.002801 238.20773 348.86536 357.0
    0.003268 237.46890 300.27835 306.0
    0.003413 236.73273 278.12555 293.0
    0.00375 235.99922 267.27518 267.0
    0.00450 235.26843 260.92401 222.0
    0.00424 234.54045 256.45700 236.0
    0.00420 233.81509 252.94557 238.0
    0.00474 233.09244 250.03923 211.0
    0.00441 232.37250 247.57234 227.0
    0.00408 231.65524 245.44487 245.0
    0.00467 230.94075 243.58777 214.0
    0.00379 230.22900 241.95070 264.0
    0.00412 229.51984 240.49625 243.0
    0.00463 228.81369 239.19757 216.0
    0.00493 228.11011 238.03383 203.0
    0.00495 227.40932 236.99075 202.0
    0.00513 226.71126 236.05846 195.0
    0.00510 226.01596 235.23117 196.0
    0.00459 225.32341 234.50679 218.0
    0.00513 224.63364 233.88678 195.0
    0.00427 223.94673 233.37653 234.0
    0.00452 223.26245 232.98534 221.0
    0.00500 222.58096 232.72812 200.0
    0.00483 221.90227 232.62611 207.0
    0.00490 221.22635 232.70932 204.0
    0.00469 220.55313 233.01990 213.0
    0.00441 219.88287 233.62057 227.0
    0.00459 219.21526 234.61758 218.0
    0.00500 218.55042 236.24924 200.0
    0.00465 217.88837 239.18886 215.0
    0.00391 217.22911 245.44411 256.0
    0.00356 216.57262 260.49002 281.0
    0.003279 215.91882 297.02966 305.0
    0.002532 215.26791 378.89157 395.0
    0.001912 214.61987 538.22540 523.0
    0.001209 213.97452 809.51062 827.0
    0.000858 213.33197 1190.74463 1166.0
    0.000574 212.69217 1622.54309 1743.0
    0.000497 212.05518 1983.15979 2013.0
    0.000556 211.42099 2134.40332 1800.0
    0.000508 210.78964 2007.19434 1969.0
    0.000517 210.16101 1657.28308 1933.0
    0.000543 209.53516 1222.36560 1842.0
    0.000719 208.91208 830.16895 1390.0
    0.001441 208.29178 546.83191 694.0
    0.002463 207.67427 376.48184 406.0
    0.003390 207.05963 289.01584 295.0
    0.00417 206.44766 249.30887 240.0
    0.00417 205.83850 232.25595 240.0
    0.00422 205.23210 224.41454 237.0
    0.00450 204.62843 220.00232 222.0
    0.00490 204.02757 216.91823 204.0
    0.00478 203.42949 214.46619 209.0
    0.00437 202.83421 212.40186 229.0
    0.00474 202.24159 210.61461 211.0
    0.00459 201.65175 209.03914 218.0
    0.00515 201.06470 207.62936 194.0
    0.00455 200.48039 206.35147 220.0
    0.00508 199.89885 205.17998 197.0
    0.00452 199.32001 204.09529 221.0
    0.00439 198.74396 203.08235 228.0
    0.00448 198.17075 202.12926 223.0
    0.00485 197.60011 201.22632 206.0
    0.00476 197.03226 200.36612 210.0
    0.00498 196.46715 199.54251 201.0
    0.00488 195.90474 198.75044 205.0
    0.00478 195.34502 197.98576 209.0
    0.00556 194.78816 197.24525 180.0
    0.00508 194.23390 196.52579 197.0
    0.00493 193.68231 195.82507 203.0
    0.00505 193.13347 195.14116 198.0
    0.00481 192.58733 194.47231 208.0
    0.00562 192.04388 193.81703 178.0
    0.00503 191.50316 193.17412 199.0
    0.00498 190.96492 192.54225 201.0
    0.00490 190.42957 191.92091 204.0
    0.00538 189.89684 191.30904 186.0
    0.00508 189.36671 190.70589 197.0
    0.00490 188.83931 190.11098 204.0
    0.00503 188.31453 189.52365 199.0
    0.00490 187.79243 187.79243 204.0
    0.00505 187.27303 187.27303 198.0
    0.00535 186.75620 186.75620 187.0
    0.00508 186.24199 186.24199 197.0
    0.00498 185.73036 185.73036 201.0
    0.00500 185.22141 185.22141 200.0
    0.00529 184.71504 184.71504 189.0
    0.00498 184.21135 184.21135 201.0
    0.00505 183.71021 183.71021 198.0
    0.00521 183.21164 183.21164 192.0
    0.00515 182.71567 183.86397 194.0
    0.00526 182.22221 183.42854 190.0
    0.00498 181.73138 183.00024 201.0
    0.00529 181.24313 182.57951 189.0
    0.00617 180.75745 182.16687 162.0
    0.00529 180.27429 181.76291 189.0
    0.00488 179.79358 181.36826 205.0
    0.00599 179.31548 180.98386 167.0
    0.00508 178.83990 180.61060 197.0
    0.00488 178.36684 180.24951 205.0
    0.00592 177.89626 179.90186 169.0
    0.00549 177.42822 179.56915 182.0
    0.00515 176.96272 179.25313 194.0
    0.00633 176.49963 178.95566 158.0
    0.00549 176.03903 178.67924 182.0
    0.00521 175.58090 178.42674 192.0
    0.00617 175.12523 178.20158 162.0
    0.00621 174.67197 178.00787 161.0
    0.00562 174.22128 177.85088 178.0
    0.00549 173.77292 177.73651 182.0
    0.00599 173.32700 177.67261 167.0
    0.00625 172.88350 177.66873 160.0
    0.00654 172.44240 177.78604 153.0
    0.00637 172.00371 177.94371 157.0
    0.00541 171.56743 178.20889 185.0
    0.00518 171.13338 178.60762 193.0
    0.00592 170.70187 179.17436 169.0
    0.00500 170.27269 179.95596 200.0
    0.00538 169.84581 181.01988 186.0
    0.00581 169.42133 182.47910 172.0
    0.00529 168.99916 184.58315 189.0
    0.00521 168.57932 188.04128 192.0
    0.00495 168.16183 195.98422 202.0
    0.00431 167.74663 212.37469 232.0
    0.00360 167.33371 251.88441 278.0
    0.002451 166.92303 340.20053 408.0
    0.001730 166.51466 513.29675 578.0
    0.001106 166.10857 801.83276 904.0
    0.000724 165.70477 1200.62830 1382.0
    0.000522 165.30319 1639.53162 1914.0
    0.000462 164.90382 1985.07092 2166.0
    0.000446 164.50670 2096.74023 2243.0
    0.000537 164.11176 1921.11597 1862.0
    0.000720 163.71904 1537.83179 1389.0
    0.000948 163.32854 1095.67627 1055.0
    0.001361 162.94026 717.39069 735.0
    0.002137 162.55409 456.83157 468.0
    0.002793 162.17004 307.30603 358.0
    0.003300 161.78819 233.95656 303.0
    0.00431 161.40852 201.96700 232.0
    0.00472 161.03098 188.59012 212.0
    0.00441 160.65552 182.49005 227.0
    0.00450 160.28218 179.09016 222.0
    0.00500 159.91101 176.81207 200.0
    0.00685 159.54189 175.14764 146.0
    0.00592 159.17484 173.91887 169.0
    0.00610 158.80986 173.04857 164.0
    0.00581 158.44696 172.49997 172.0
    0.00546 158.08606 172.26994 183.0
    0.00662 157.72728 172.35352 151.0
    0.00699 157.37045 172.79861 143.0
    0.00637 157.01567 173.70035 157.0
    0.00599 156.66289 175.30530 167.0
    0.00613 156.31210 178.32002 163.0
    0.00546 155.96330 184.72792 183.0
    0.00538 155.61649 199.48816 186.0
    0.00427 155.27162 233.02927 234.0
    0.00369 154.92862 302.92587 271.0
    0.002545 154.58765 430.90982 393.0
    0.001587 154.24854 631.71472 630.0
    0.001121 153.91141 895.25751 892.0
    0.000855 153.57617 1172.72766 1170.0
    0.000774 153.24283 1381.40234 1292.0
    0.000735 152.91141 1440.68152 1360.0
    0.000806 152.58180 1327.19299 1241.0
    0.001001 152.25409 1093.17224 999.0
    0.001042 151.92818 822.60400 960.0
    0.001468 151.60414 582.61292 681.0
    0.002387 151.28192 405.64047 419.0
    0.00364 150.96155 292.96814 275.0
    0.00508 150.64296 229.02808 197.0
    0.00529 150.32616 194.36082 189.0
    0.00546 150.01114 177.55733 183.0
    0.00654 149.69786 168.97935 153.0
    0.00602 149.38638 164.23456 166.0
    0.00662 149.07663 161.24521 151.0
    0.00641 148.76865 159.09860 156.0
    0.00662 148.46236 157.40942 151.0
    0.00685 148.15781 156.01317 146.0
    0.00704 147.85487 154.83765 142.0
    0.00719 147.55370 153.86533 139.0
    0.00641 147.25420 153.13803 156.0
    0.00690 146.95633 152.78275 145.0
    0.00629 146.66017 153.01649 159.0
    0.00699 146.36566 154.07306 143.0
    0.00658 146.07277 156.01823 152.0
    0.00629 145.78149 158.52180 159.0
    0.00741 145.49182 160.77087 135.0
    0.00694 145.20380 161.71858 144.0
    0.00610 144.91728 160.69351 164.0
    0.00671 144.63245 157.92987 149.0
    0.00621 144.34908 154.37975 161.0
    0.00645 144.06729 151.02776 155.0
    0.00625 143.78706 148.43863 160.0
    0.00862 143.50838 146.70154 116.0
    0.00704 143.23120 145.61699 142.0
    0.00769 142.95555 144.92265 130.0
    0.00752 142.68137 144.42172 133.0
    0.00699 142.40866 144.00542 143.0
    0.00752 142.13742 143.62561 133.0
    0.00735 141.86763 143.26419 136.0
    0.00676 141.59933 142.91481 148.0
    0.00714 141.33249 142.57487 140.0
    0.00595 141.06706 142.24301 168.0
    0.00694 140.80309 141.91830 144.0
    0.00694 140.54048 141.59991 144.0
    0.00775 140.27928 141.28731 129.0
    0.00676 140.01942 140.97990 148.0
    0.00725 139.76099 140.67738 138.0
    0.00746 139.50391 140.37933 134.0
    0.00690 139.24820 140.08545 145.0
    0.00746 138.99382 139.93570 134.0
    0.00752 138.74075 139.65640 133.0
    0.00746 138.48901 139.38109 134.0
    0.00806 138.23857 139.10959 124.0
    0.00741 137.98943 138.84183 135.0
    0.00725 137.74158 138.57773 138.0
    0.00800 137.49504 138.31731 125.0
    0.00806 137.24971 138.06038 124.0
    0.00893 137.00566 137.80708 112.0
    0.00877 136.76282 137.00691 114.0
    0.00658 136.52122 136.77965 152.0
    0.00813 136.28087 136.55522 123.0
    0.00787 136.04169 136.33379 127.0
    0.00752 135.80374 136.11563 133.0
    0.00909 135.56699 135.90105 110.0
    0.00980 135.33141 135.69031 102.0
    0.00840 135.09700 135.48390 119.0
    0.00752 134.86372 135.28226 133.0
    0.00806 134.63161 135.07779 124.0
    0.00775 134.40060 134.88814 129.0
    0.00735 134.17081 134.70567 136.0
    0.00826 133.94203 134.53142 121.0
    0.00633 133.71439 134.36699 158.0
    0.00667 133.48784 134.21431 150.0
    0.00746 133.26237 134.07584 134.0
    0.00769 133.03799 133.95485 130.0
    0.00752 132.81470 133.85573 133.0
    0.00926 132.59241 133.78439 108.0
    0.00714 132.37114 133.74989 140.0
    0.00813 132.15092 133.76869 123.0
    0.00658 131.93172 133.87857 152.0
    0.00741 131.71356 134.35742 135.0
    0.00671 131.49638 135.13599 149.0
    0.00741 131.28023 137.03433 135.0
    0.00725 131.06503 141.36462 138.0
    0.00680 130.85083 150.23318 147.0
    0.00571 130.63756 166.09250 175.0
    0.00595 130.42522 190.34982 168.0
    0.00467 130.21385 221.34135 214.0
    0.00429 130.00342 254.44809 233.0
    0.00410 129.79391 276.71896 244.0
    0.00352 129.58533 280.42105 284.0
    0.00429 129.37762 263.71796 233.0
    0.00427 129.17082 233.88170 234.0
    0.00483 128.96487 201.40179 207.0
    0.00585 128.75981 174.06464 171.0
    0.00606 128.55563 155.04984 165.0
    0.00847 128.35233 143.78769 118.0
    0.00685 128.14983 137.96437 146.0
    0.00909 127.94818 135.24152 110.0
    0.00862 127.74738 134.02229 116.0
    0.00781 127.54732 133.46027 128.0
    0.00781 127.34814 133.18723 128.0
    0.00885 127.14970 133.06575 113.0
    0.00901 126.95211 133.05069 111.0
    0.01031 126.75530 133.12933 97.0
    0.00840 126.55926 133.30133 119.0
    0.00781 126.36397 133.57298 128.0
    0.00719 126.16943 133.95642 139.0
    0.00917 125.97565 134.47112 109.0
    0.00813 125.78257 135.14943 123.0
    0.00826 125.59029 136.05511 121.0
    0.00862 125.39866 137.33629 116.0
    0.00820 125.20776 139.35760 122.0
    0.00654 125.01758 142.95499 153.0
    0.00613 124.82809 149.77795 163.0
    0.00621 124.63924 162.45958 161.0
    0.00690 124.45115 184.10284 145.0
    0.00450 124.26368 216.69759 222.0
    0.00383 124.07684 258.98126 261.0
    0.003300 123.89069 305.51837 303.0
    0.002653 123.70513 349.41187 377.0
    0.002778 123.52026 390.59048 360.0
    0.002410 123.33601 446.80991 415.0
    0.002062 123.15237 554.36755 485.0
    0.001359 122.96937 749.89087 736.0
    0.001072 122.78695 1041.80945 933.0
    0.000763 122.60513 1386.44299 1310.0
    0.000578 122.42387 1684.90002 1730.0
    0.000527 122.24321 1817.40356 1897.0
    0.000545 122.06313 1717.44885 1835.0
    0.000785 121.88361 1426.62488 1274.0
    0.001012 121.70464 1058.27881 988.0
    0.001610 121.52623 718.10510 621.0
    0.002571 121.34836 463.86197 389.0
    0.00408 121.17098 303.94180 245.0
    0.00469 120.99416 217.07149 213.0
    0.00571 120.81787 174.95549 175.0
    0.00578 120.64210 155.62566 173.0
    0.00649 120.46681 146.34181 154.0
    0.00735 120.29203 141.13779 136.0
    0.00694 120.11771 137.63734 144.0
    0.00833 119.94389 134.97728 120.0
    0.01020 119.77055 132.83232 98.0
    0.00833 119.59765 131.05394 120.0
    0.00952 119.42525 129.55371 105.0
    0.00917 119.25330 128.27092 109.0
    0.00909 119.08182 127.16096 110.0
    0.00870 118.91074 126.19006 115.0
    0.00935 118.74013 125.33237 107.0
    0.00943 118.56989 124.56767 106.0
    0.00775 118.40012 124.35175 129.0
    0.00840 118.23080 123.75311 119.0
    0.00901 118.06182 123.21070 111.0
    0.00758 117.89326 122.71661 132.0
    0.00855 117.72512 122.26436 117.0
    0.00787 117.55735 121.84863 127.0
    0.00855 117.38995 121.46515 117.0
    0.00855 117.22298 121.11050 117.0
    0.00877 117.05634 120.78181 114.0
    0.01000 116.89005 120.47681 100.0
    0.00862 116.72414 120.19382 116.0
    0.01053 116.55855 119.75256 95.0
    0.00885 116.39335 119.51846 113.0
    0.00917 116.22849 119.30292 109.0
    0.00775 116.06395 119.10582 129.0
    0.00820 115.89977 118.92744 122.0
    0.00952 115.73589 118.76836 105.0
    0.00833 115.57233 118.62975 120.0
    0.00901 115.40906 118.51317 111.0
    0.00935 115.24612 116.92657 107.0
    0.00752 115.08350 116.93180 133.0
    0.00820 114.92117 116.96356 122.0
    0.01000 114.75912 117.02757 100.0
    0.00820 114.59736 117.13117 122.0
    0.01031 114.43586 117.28391 97.0
    0.00943 114.27467 117.49842 106.0
    0.01010 114.11372 117.79176 99.0
    0.00800 113.95306 118.18835 125.0
    0.00758 113.79268 118.72829 132.0
    0.00862 113.63254 119.49660 116.0
    0.00730 113.47265 120.72223 137.0
    0.00847 113.31297 123.06518 118.0
    0.00781 113.15357 128.28815 128.0
    0.00746 112.99436 140.57109 134.0
    0.00662 112.83543 167.14209 151.0
    0.00467 112.67673 218.81793 214.0
    0.003413 112.51825 305.34039 293.0
    0.002625 112.35999 427.07080 381.0
    0.001742 112.20194 566.14587 574.0
    0.001458 112.04410 684.79999 686.0
    0.001399 111.88644 738.09741 715.0
    0.001266 111.72902 701.64673 790.0
    0.001504 111.57182 592.01801 665.0
    0.001789 111.41476 452.85672 559.0
    0.002353 111.25790 325.12085 425.0
    0.00405 111.10124 230.89879 247.0
    0.00505 110.94477 172.80360 198.0
    0.00633 110.78843 142.07698 158.0
    0.00746 110.63234 127.66785 134.0
    0.00794 110.47638 121.29873 126.0
    0.01020 110.32057 118.34022 98.0
    0.00855 110.16494 116.70892 117.0
    0.00943 110.00947 115.61136 106.0
    0.01000 109.85412 114.77320 100.0
    0.00917 109.69896 114.09673 109.0
    0.00980 109.54395 113.53883 102.0
    0.00833 109.38909 113.89651 120.0
    0.01111 109.23436 113.54352 90.0
    0.00893 109.07977 113.26201 112.0
    0.00909 108.92530 113.04718 110.0
    0.01031 108.77098 112.89883 97.0
    0.01010 108.61678 112.82308 99.0
    0.00870 108.46274 112.84023 115.0
    0.01064 108.30879 113.01070 94.0
    0.00952 108.15498 113.50861 105.0
    0.01010 108.00124 114.78696 99.0
    0.00847 107.84766 117.85460 118.0
    0.00826 107.69418 124.54768 121.0
    0.00752 107.54081 137.42926 133.0
    0.00746 107.38756 158.81119 134.0
    0.00599 107.23440 188.79344 167.0
    0.00439 107.08134 223.19963 228.0
    0.00433 106.92836 253.05125 231.0
    0.00398 106.77549 267.29642 251.0
    0.00373 106.62272 259.44031 268.0
    0.00441 106.47000 233.02271 227.0
    0.00585 106.31742 198.60297 171.0
    0.00658 106.16492 166.33499 152.0
    0.00719 106.01250 141.95013 139.0
    0.00833 105.86015 126.47733 120.0
    0.00840 105.70790 118.02569 119.0
    0.00952 105.55569 113.48331 105.0
    0.01064 105.40358 111.66922 94.0
    0.01010 105.25159 110.86806 99.0
    0.00943 105.09959 110.49496 106.0
    0.00877 104.94770 110.31824 114.0
    0.01020 104.79588 110.25712 98.0
    0.00909 104.64412 110.28584 110.0
    0.00794 104.49239 110.39761 126.0
    0.01010 104.34078 110.59350 99.0
    0.01087 104.18919 110.87933 92.0
    0.00990 104.03767 111.26558 101.0
    0.01053 103.88622 111.76762 95.0
    0.00862 103.73482 112.40685 116.0
    0.00926 103.58347 113.21241 108.0
    0.00917 103.43214 114.22408 109.0
    0.01136 103.28090 115.49632 88.0
    0.01020 103.12971 117.11005 98.0
    0.00943 102.97856 119.20378 106.0
    0.00943 102.82743 122.07790 106.0
    0.00794 102.67638 126.51148 126.0
    0.00794 102.52537 134.57957 126.0
    0.00629 102.37440 151.33040 159.0
    0.00472 102.22349 187.25258 212.0
    0.00418 102.07261 260.02588 239.0
    0.002538 101.92178 392.00674 394.0
    0.001678 101.77094 599.72046 596.0
    0.000987 101.62018 876.39319 1013.0
    0.000727 101.46946 1176.58728 1375.0
    0.000637 101.31876 1416.05103 1570.0
    0.000625 101.16813 1501.86438 1601.0
    0.000796 101.01749 1393.39075 1257.0
    0.001072 100.86691 1140.61108 933.0
    0.001314 100.71633 838.95148 761.0
    0.001770 100.56582 568.67157 565.0
    0.002959 100.41532 370.29852 338.0
    0.00446 100.26485 246.55124 224.0
    0.00524 100.11442 179.32118 191.0
    0.00613 99.96403 146.37444 163.0
    0.00775 99.81367 130.89890 129.0
    0.00870 99.66332 123.21888 115.0
    0.00855 99.51302 118.78788 117.0
    0.01010 99.36272 115.76939 99.0
    0.00787 99.21248 113.47830 127.0
    0.00943 99.06226 111.64675 106.0
    0.01031 98.91207 110.14756 97.0
    0.01075 98.76190 108.90475 93.0
    0.01124 98.61176 107.86627 89.0
    0.01000 98.46165 106.99454 100.0
    0.00893 98.31154 106.26199 112.0
    0.00943 98.16151 105.64867 106.0
    0.00971 98.01147 105.14029 103.0
    0.01031 97.86147 104.97243 97.0
    0.01042 97.71149 104.65933 96.0
    0.00820 97.56154 104.43591 122.0
    0.00885 97.41161 104.30511 113.0
    0.01031 97.26168 104.27459 97.0
    0.00877 97.11181 104.35822 114.0
    0.01020 96.96198 104.57986 98.0
    0.01136 96.81216 104.98692 88.0
    0.01064 96.66235 105.69965 94.0
    0.01064 96.51259 107.07432 94.0
    0.00943 96.36286 110.15176 106.0
    0.00781 96.21317 117.62459 128.0
    0.00719 96.06350 135.30872 139.0
    0.00617 95.91385 173.18571 162.0
    0.00467 95.76424 243.73029 214.0
    0.003003 95.61462 355.17697 333.0
    0.001821 95.46508 500.81860 549.0
    0.001370 95.31557 651.12250 730.0
    0.001148 95.16607 757.86761 871.0
    0.001155 95.01662 776.42352 866.0
    0.001321 94.86720 697.80554 757.0
    0.001681 94.71780 556.77692 595.0
    0.002288 94.56841 404.09735 437.0
    0.003436 94.41908 277.67291 291.0
    0.00476 94.26981 192.16522 210.0
    0.00667 94.12055 143.47444 150.0
    0.00893 93.97131 119.51089 112.0
    0.00870 93.82213 108.89912 115.0
    0.01099 93.67300 104.31906 91.0
    0.00990 93.52389 102.13028 101.0
    0.01087 93.37483 100.84737 92.0
    0.01010 93.22578 99.94689 99.0
    0.01000 93.07681 98.43749 100.0
    0.01031 92.92788 97.91903 97.0
    0.01149 92.77898 97.51319 87.0
    0.01235 92.63013 97.20296 81.0
    0.01099 92.48133 96.97855 91.0
    0.01136 92.33257 96.83552 88.0
    0.01149 92.18383 97.10507 87.0
    0.01075 92.03520 97.14352 93.0
    0.01020 91.88657 97.28053 98.0
    0.01042 91.73801 97.53522 96.0
    0.01176 91.58949 97.94273 85.0
    0.00971 91.44102 98.58104 103.0
    0.00943 91.29263 99.65542 106.0
    0.01053 91.14429 101.72512 95.0
    0.00971 90.99596 106.19339 103.0
    0.00870 90.84772 116.07593 115.0
    0.00719 90.69954 136.67183 139.0
    0.00565 90.55140 175.06281 177.0
    0.00444 90.40334 237.15306 225.0
    0.003030 90.25534 322.23154 330.0
    0.002494 90.10741 418.16165 401.0
    0.002183 89.95955 498.52539 458.0
    0.001808 89.81174 533.45569 553.0
    0.001905 89.66401 506.84537 525.0
    0.002262 89.51631 430.99115 442.0
    0.003195 89.36871 335.59821 313.0
    0.00441 89.22118 247.63353 227.0
    0.00585 89.07374 181.24225 171.0
    0.00962 88.92635 139.49394 104.0
    0.00847 88.77905 116.58591 118.0
    0.00885 88.63181 105.34306 113.0
    0.01053 88.48465 100.12828 95.0
    0.01042 88.33757 97.62496 96.0
    0.01020 88.19057 96.25345 98.0
    0.01190 88.04369 95.37342 84.0
    0.01282 87.89685 94.74950 78.0
    0.01163 87.75009 94.29434 86.0
    0.01190 87.60343 93.97070 84.0
    0.01176 87.45686 93.75942 85.0
    0.01190 87.31039 93.65045 84.0
    0.01235 87.16399 93.63984 81.0
    0.01299 87.01768 93.72882 77.0
    0.01316 86.87151 93.92370 76.0
    0.01111 86.72541 94.23611 90.0
    0.01250 86.57940 94.68413 80.0
    0.01000 86.43349 95.29412 100.0
    0.01333 86.28770 96.10421 75.0
    0.00943 86.14198 97.17300 106.0
    0.01099 85.99641 98.60637 91.0
    0.01020 85.85089 100.64176 98.0
    0.00855 85.70551 103.89391 117.0
    0.00926 85.56024 109.95468 108.0
    0.00840 85.41507 122.55907 119.0
    0.00621 85.27001 149.20354 161.0
    0.00543 85.12509 202.16843 184.0
    0.003448 84.98022 296.71353 290.0
    0.002427 84.83553 444.07495 412.0
    0.001631 84.69094 640.16205 613.0
    0.001318 84.54645 855.01837 759.0
    0.001049 84.40210 1032.30603 953.0
    0.000942 84.25789 1109.25427 1062.0
    0.000970 84.11378 1054.34448 1031.0
    0.001250 83.96983 890.18390 800.0
    0.001553 83.82598 676.64630 644.0
    0.002079 83.68228 473.40918 481.0
    0.002967 83.53867 315.82919 337.0
    0.00510 83.39522 212.16270 196.0
    0.00602 83.25191 152.87688 166.0
    0.00781 83.10875 122.57645 128.0
    0.00735 82.96573 108.06844 136.0
    0.00709 82.82283 101.00630 141.0
    0.00813 82.68008 97.13475 123.0
    0.00990 82.53745 94.61715 101.0
    0.00971 82.39500 92.74403 103.0
    0.01075 82.25269 91.24506 93.0
    0.01031 82.11053 90.00270 97.0
    0.01010 81.96853 88.70614 99.0
    0.00990 81.82664 87.81377 101.0
    0.01099 81.68493 87.03948 91.0
    0.01000 81.54338 86.35983 100.0
    0.01087 81.40199 85.78887 92.0
    0.01087 81.26073 85.25031 92.0
    0.01124 81.11966 84.76399 89.0
    0.01020 80.97878 84.32134 98.0
    0.01205 80.83803 83.91537 83.0
    0.01449 80.69746 83.54055 69.0
    0.01149 80.55705 83.19227 87.0
    0.01449 80.41681 82.92091 69.0
    0.01351 80.27673 82.61794 74.0
    0.00971 80.13684 82.33235 103.0
    0.01563 79.99712 82.06197 64.0
    0.01235 79.85757 81.80500 81.0
    0.01351 79.71824 81.55998 74.0
    0.01471 79.57905 81.44831 68.0
    0.01176 79.44005 81.22963 85.0
    0.01163 79.30124 81.02007 86.0
    0.01064 79.16261 80.81889 94.0
    0.01149 79.02409 80.62547 87.0
    0.01176 78.88586 80.43948 85.0
    0.01250 78.74779 80.26045 80.0
    0.01099 78.60995 80.08818 91.0
    0.01000 78.47225 79.92239 100.0
    0.01190 78.33477 79.76311 84.0
    0.01099 78.19748 79.61034 91.0
    0.01471 78.06040 79.46424 68.0
    0.01316 77.92350 79.32503 76.0
    0.01667 77.78679 79.19313 60.0
    0.01299 77.65032 79.20625 77.0
    0.01471 77.51403 79.09608 68.0
    0.01149 77.37797 78.99586 87.0
    0.01136 77.24208 78.90688 88.0
    0.01136 77.10644 78.83090 88.0
    0.01587 76.97100 78.77016 63.0
    0.01587 76.83581 78.09894 63.0
    0.01299 76.70080 78.10178 77.0
    0.00971 76.56599 78.13194 103.0
    0.01064 76.43141 78.20096 94.0
    0.01176 76.29705 78.33540 85.0
    0.01111 76.16292 78.60371 90.0
    0.01176 76.02895 79.17580 85.0
    0.01020 75.89525 80.42139 98.0
    0.01136 75.76183 83.00616 88.0
    0.00971 75.62860 87.85638 103.0
    0.00971 75.49559 95.82545 103.0
    0.00885 75.36279 107.04897 113.0
    0.00800 75.23025 120.34189 125.0
    0.00806 75.09793 133.24646 124.0
    0.00730 74.96586 143.29391 137.0
    0.00676 74.83400 150.62950 148.0
    0.00800 74.70239 159.70645 125.0
    0.00649 74.57104 176.62805 154.0
    0.00526 74.43992 203.97539 190.0
    0.00433 74.30904 237.22157 231.0
    0.003268 74.17841 264.74692 306.0
    0.00377 74.04802 272.85687 265.0
    0.00383 73.91788 255.35484 261.0
    0.00529 73.78799 218.73116 189.0
    0.00637 73.65834 175.98364 157.0
    0.00741 73.52892 138.14343 135.0
    0.00870 73.39974 110.65144 115.0
    0.00962 73.27085 93.71618 104.0
    0.01351 73.14226 84.63940 74.0
    0.01250 73.01385 80.25904 80.0
    0.01250 72.88573 78.23953 80.0
    0.01695 72.75787 77.26798 59.0
    0.01515 72.63026 76.74443 66.0
    0.01449 72.50292 76.43683 69.0
    0.01613 72.37582 76.26759 62.0
    0.01205 72.24901 76.21800 83.0
    0.01250 72.12246 76.29953 80.0
    0.01538 71.99618 76.56650 65.0
    0.01282 71.87013 77.18176 78.0
    0.01408 71.74439 78.58259 71.0
    0.01389 71.61891 81.79356 72.0
    0.01316 71.49374 88.82684 76.0
    0.00877 71.36880 102.83398 114.0
    0.00847 71.24412 127.38326 118.0
    0.00719 71.11974 164.39522 139.0
    0.00490 70.99564 211.25484 204.0
    0.00402 70.87180 258.82236 249.0
    0.003344 70.74818 292.41284 299.0
    0.003215 70.62491 298.05463 311.0
    0.00372 70.50195 272.99521 269.0
    0.00498 70.37924 228.27573 201.0
    0.00595 70.25681 179.41478 168.0
    0.00758 70.13464 137.89412 132.0
    0.01042 70.01277 108.56543 96.0
    0.01149 69.89120 90.80888 87.0
    0.01235 69.76992 81.33709 81.0
    0.01471 69.64889 76.69203 68.0
    0.01190 69.52818 74.43333 84.0
    0.01408 69.40776 73.22100 71.0
    0.01493 69.28762 72.44608 67.0
    0.01266 69.16778 71.86739 79.0
    0.01389 69.04823 71.39455 72.0
    0.01020 68.92899 70.99089 98.0
    0.01124 68.81003 70.63790 89.0
    0.01053 68.69136 70.32397 95.0
    0.01064 68.57299 70.04091 94.0
    0.00901 68.45489 69.78259 111.0
    0.01075 68.33708 69.54436 93.0
    0.00962 68.21960 69.32269 104.0
    0.01053 68.10246 69.11475 95.0
    0.01064 67.98557 68.91822 94.0
    0.01205 67.86899 68.73141 83.0
    0.01220 67.75272 68.55283 82.0
    0.01613 67.63674 68.38132 62.0
    0.01282 67.52107 68.21592 78.0
    0.01299 67.40569 67.93015 77.0
    0.01389 67.29063 67.77912 72.0
    0.01471 67.17588 67.63198 68.0
    0.01429 67.06143 67.48825 70.0
    0.01493 66.94727 67.34752 67.0
    0.01563 66.83344 67.20953 64.0
    0.01176 66.71991 67.07395 85.0
    0.01471 66.60671 66.94059 68.0
    0.01515 66.49380 66.80919 66.0
    0.01754 66.38120 66.67957 57.0
    0.02083 66.26891 66.55161 48.0
    0.01449 66.15693 66.42517 69.0
    0.01695 66.04527 66.30012 59.0
    0.01961 65.93389 66.17635 51.0
    0.01471 65.82283 66.05377 68.0
    0.01449 65.71214 65.93235 69.0
    0.01639 65.60172 65.82664 61.0
    0.01220 65.49163 65.70798 82.0
    0.01613 65.38182 65.59026 62.0
    0.01316 65.27235 65.47351 76.0
    0.01852 65.16321 65.35766 54.0
    0.01961 65.05436 65.24265 51.0
    0.01563 64.94582 65.12849 64.0
    0.01613 64.83763 65.01516 62.0
    0.01818 64.72974 64.90262 55.0
    0.01515 64.62218 64.79087 66.0
    0.01724 64.51493 64.67989 58.0
    0.01613 64.40801 64.43579 62.0
    0.02041 64.30140 64.33115 49.0
    0.01818 64.19511 64.22707 55.0
    0.01695 64.08913 64.12354 59.0
    0.01639 63.98348 64.03047 61.0
    0.01786 63.87813 63.92870 56.0
    0.01449 63.77311 63.82769 69.0
    0.01887 63.66838 63.72749 53.0
    0.01587 63.56404 63.62827 63.0
    0.01515 63.45998 63.53005 66.0
    0.01515 63.35624 63.43301 66.0
    0.01786 63.25283 63.33735 56.0
    0.02000 63.14975 63.24328 50.0
    0.01786 63.04696 63.15107 56.0
    0.01563 62.94452 63.06117 64.0
    0.01563 62.84239 62.97406 64.0
    0.01724 62.74059 62.89050 58.0
    0.01493 62.63910 62.81164 67.0
    0.01316 62.53793 62.73986 76.0
    0.01818 62.43710 62.68153 55.0
    0.01333 62.33658 62.65556 75.0
    0.02222 62.23642 62.71513 45.0
    0.01923 62.13654 62.98933 52.0
    0.01667 62.03697 63.73530 60.0
    0.01563 61.93776 65.34881 64.0
    0.01493 61.83885 68.24146 67.0
    0.01370 61.74026 72.53342 73.0
    0.01515 61.64199 77.68644 66.0
    0.01538 61.54406 82.34994 65.0
    0.01136 61.44643 84.78057 88.0
    0.01124 61.34915 83.83382 89.0
    0.01389 61.25217 79.91036 72.0
    0.01754 61.15551 74.65676 57.0
    0.01493 61.05917 69.62920 67.0
    0.01176 60.96316 65.83731 85.0
    0.02128 60.86748 63.46231 47.0
    0.01695 60.77209 62.20247 59.0
    0.01724 60.67704 61.65690 58.0
    0.01471 60.58232 61.56433 68.0
    0.01667 60.48792 61.86491 60.0
    0.01724 60.39384 62.64800 58.0
    0.01667 60.30007 64.03070 60.0
    0.01282 60.20664 65.99340 78.0
    0.01923 60.11351 68.23357 52.0
    0.01429 60.02070 70.13510 70.0
    0.01351 59.92819 70.95175 74.0
    0.01667 59.83602 70.26474 60.0
    0.01695 59.74417 68.35011 59.0
    0.01449 59.65261 65.92780 69.0
    0.01639 59.56142 63.66877 61.0
    0.01786 59.47051 61.94521 56.0
    0.01471 59.37992 60.82125 68.0
    0.01754 59.28965 60.17020 57.0
    0.02083 59.19971 59.81530 48.0
    0.01754 59.11006 59.61598 57.0
    0.01961 59.02073 59.48925 51.0
    0.01786 58.93172 59.39590 56.0
    0.01724 58.84304 59.32076 58.0
    0.01515 58.75466 59.25934 66.0
    0.01471 58.66658 59.21159 68.0
    0.01538 58.57883 59.17982 65.0
    0.01818 58.49138 59.16973 55.0
    0.01754 58.40428 59.19698 57.0
    0.01818 58.31747 59.30902 55.0
    0.01389 58.23095 59.64475 72.0
    0.01613 58.14474 60.55842 62.0
    0.01449 58.05887 62.79470 69.0
    0.01754 57.97329 67.57685 57.0
    0.01429 57.88800 76.31375 70.0
    0.01176 57.80304 89.68861 85.0
    0.01111 57.71840 106.38589 90.0
    0.00885 57.63405 122.45290 113.0
    0.00719 57.55001 132.17426 139.0
    0.00781 57.46626 131.20070 128.0
    0.00699 57.38283 120.03935 143.0
    0.00935 57.29970 103.68073 107.0
    0.01235 57.21689 87.83698 81.0
    0.01515 57.13435 76.14043 66.0
    0.01351 57.05212 69.45728 74.0
    0.01613 56.97021 66.66958 62.0
    0.01429 56.88860 65.92257 70.0
    0.01538 56.80726 65.56286 65.0
    0.02128 56.72628 64.65954 47.0
    0.01613 56.64556 63.11992 62.0
    0.01695 56.56514 61.32341 59.0
    0.01493 56.48502 59.67635 67.0
    0.01667 56.40518 58.39920 60.0
    0.01754 56.32564 57.54785 57.0
    0.01724 56.24640 57.02481 58.0
    0.02273 56.16747 56.71017 44.0
    0.01887 56.08881 56.50738 53.0
    0.02041 56.01044 56.35798 49.0
    0.01887 55.93239 56.23303 53.0
    0.02128 55.85461 56.12010 47.0
    0.01613 55.77713 56.01425 62.0
    0.01923 55.69992 55.97101 52.0
    0.01818 55.62301 55.87611 55.0
    0.01724 55.54639 55.78445 58.0
    0.01961 55.47005 55.69552 51.0
    0.01961 55.39401 55.60893 51.0
    0.01961 55.31823 55.52436 51.0
    0.01887 55.24276 55.44161 53.0
    0.01923 55.16756 55.36046 52.0
    0.01449 55.09266 55.28079 69.0
    0.01667 55.01802 55.20243 60.0
    0.02000 54.94366 55.12533 50.0
    0.01639 54.86959 55.04942 61.0
    0.01370 54.79579 54.97463 73.0
    0.01754 54.72228 54.90093 57.0
    0.02041 54.64902 54.82826 49.0
    0.01639 54.57605 54.75668 61.0
    0.01695 54.50336 54.68613 59.0
    0.01639 54.43094 54.61664 61.0
    0.01923 54.35877 54.54821 52.0
    0.01818 54.28690 54.48094 55.0
    0.01695 54.21530 54.41481 59.0
    0.01538 54.14397 54.34992 65.0
    0.01639 54.07289 54.28631 61.0
    0.01471 54.00208 54.22409 68.0
    0.02174 53.93155 54.16340 46.0
    0.01639 53.86128 54.10435 61.0
    0.01667 53.79128 54.04712 60.0
    0.02326 53.72152 53.99188 43.0
    0.01613 53.65206 53.93894 62.0
    0.01563 53.58284 54.00421 64.0
    0.01961 53.51389 53.96266 51.0
    0.01724 53.44518 53.92494 58.0
    0.01887 53.37672 53.89163 53.0
    0.01852 53.30855 53.86350 54.0
    0.01961 53.24061 53.84142 51.0
    0.01923 53.17294 53.82655 52.0
    0.02128 53.10552 53.82035 47.0
    0.01887 53.03834 53.82466 53.0
    0.01961 52.97142 53.84190 51.0
    0.01695 52.90475 53.87529 59.0
    0.01852 52.83833 53.90506 54.0
    0.02128 52.77216 53.98701 47.0
    0.02083 52.70622 54.10841 48.0
    0.01613 52.64054 54.29771 62.0
    0.02000 52.57512 54.62952 50.0
    0.01852 52.50993 55.29623 54.0
    0.01587 52.44497 56.73971 63.0
    0.01493 52.38026 59.81467 67.0
    0.01563 52.31579 65.84061 64.0
    0.01205 52.25159 76.28498 83.0
    0.01163 52.18758 91.89774 86.0
    0.00990 52.12382 111.52980 101.0
    0.00746 52.06031 131.34770 134.0
    0.00556 51.99704 145.26770 180.0
    0.00658 51.93398 147.54910 152.0
    0.00826 51.87114 137.12585 121.0
    0.01010 51.80856 118.62495 99.0
    0.01042 51.74620 98.45908 96.0
    0.01538 51.68407 81.37627 65.0
    0.01695 51.62215 69.45047 59.0
    0.01923 51.56047 62.59317 52.0
    0.01429 51.49902 59.86415 70.0
    0.01351 51.43779 60.76166 74.0
    0.01042 51.37679 65.99583 96.0
    0.00980 51.31598 77.46579 102.0
    0.00820 51.25543 97.19609 122.0
    0.00704 51.19508 125.28389 142.0
    0.00704 51.13495 157.78613 142.0
    0.00452 51.07502 186.18675 221.0
    0.00420 51.01535 199.93813 238.0
    0.00476 50.95585 192.76463 210.0
    0.00485 50.89658 167.89787 206.0
    0.00568 50.83753 135.32454 176.0
    0.00813 50.77867 104.71794 123.0
    0.01149 50.72002 81.60873 87.0
    0.01449 50.66159 66.99844 69.0
    0.01389 50.60337 59.05749 72.0
    0.01613 50.54535 55.22419 62.0
    0.01818 50.48751 53.48055 55.0
    0.01587 50.42990 52.65097 63.0
    0.01786 50.37248 52.18475 56.0
    0.02000 50.31528 52.01405 50.0
    0.01961 50.25826 51.79712 51.0
    0.01538 50.20144 51.59449 65.0
    0.02128 50.14482 51.42161 47.0
    0.02381 50.08841 51.27173 42.0
    0.01961 50.03217 51.14027 51.0
    0.01724 49.97613 51.02403 58.0
    0.02941 49.92030 50.92059 34.0
    0.02222 49.86465 50.82818 45.0
    0.01695 49.80920 50.74556 59.0
    0.01754 49.75391 50.67181 57.0
    0.01786 49.69883 50.60646 56.0
    0.02439 49.64392 50.54926 41.0
    0.01695 49.58921 50.50028 59.0
    0.01961 49.53469 50.45995 51.0
    0.02174 49.48032 50.42900 46.0
    0.01724 49.42614 50.40882 58.0
    0.02326 49.37216 50.40163 43.0
    0.01563 49.31836 50.41203 64.0
    0.01887 49.26471 50.45211 53.0
    0.01961 49.21125 50.55780 51.0
    0.02174 49.15798 50.83175 46.0
    0.01754 49.10487 51.52948 57.0
    0.01389 49.05193 53.17833 72.0
    0.01786 48.99915 56.63318 56.0
    0.01538 48.94656 62.87437 65.0
    0.01316 48.89415 72.40397 76.0
    0.01111 48.84189 84.29311 90.0
    0.01087 48.78978 95.98885 92.0
    0.00800 48.73787 103.37967 125.0
    0.00909 48.68612 103.47111 110.0
    0.00935 48.63452 96.10292 107.0
    0.01064 48.58309 84.46667 94.0
    0.01149 48.53180 72.52541 87.0
    0.01724 48.48069 62.99533 58.0
    0.01818 48.42973 56.76134 55.0
    0.01887 48.37894 53.34984 53.0
    0.01587 48.32827 51.78426 63.0
    0.01695 48.27779 51.20973 59.0
    0.01887 48.22746 51.10223 53.0
    0.01852 48.17728 51.21541 54.0
    0.01613 48.12725 51.46360 62.0
    0.01786 48.07735 51.84265 56.0
    0.02041 48.02763 52.41253 49.0
    0.01724 47.97804 53.35566 58.0
    0.01587 47.92861 55.15352 63.0
    0.01923 47.87930 58.93222 52.0
    0.01695 47.83016 66.92610 59.0
    0.00943 47.78115 82.72132 106.0
    0.00917 47.73230 110.60281 109.0
    0.00629 47.68360 153.41203 159.0
    0.00541 47.63499 209.28719 185.0
    0.00380 47.58655 269.01736 263.0
    0.002825 47.53825 316.29684 354.0
    0.003012 47.49010 333.57916 332.0
    0.003344 47.44207 313.70416 299.0
    0.00370 47.39415 265.53546 270.0
    0.00538 47.34639 206.39093 186.0
    0.00714 47.29876 151.52963 140.0
    0.00794 47.25127 109.65166 126.0
    0.01020 47.20388 82.28205 98.0
    0.01087 47.15664 66.58056 92.0
    0.01250 47.10953 58.45130 80.0
    0.01493 47.06255 54.47400 67.0
    0.01449 47.01568 52.49467 69.0
    0.01563 46.96894 51.39984 64.0
    0.01613 46.92233 50.69533 62.0
    0.01449 46.87584 50.18341 69.0
    0.01266 46.82948 49.78770 79.0
    0.01205 46.78321 49.47867 83.0
    0.01190 46.73710 49.21638 84.0
    0.01333 46.69110 49.09412 75.0
    0.01587 46.64520 49.14527 63.0
    0.01563 46.59943 49.51464 64.0
    0.01724 46.55375 50.43071 58.0
    0.01316 46.50820 52.15107 76.0
    0.01587 46.46278 54.81273 63.0
    0.01316 46.41747 58.22506 76.0
    0.01205 46.37224 61.72608 83.0
    0.01075 46.32714 64.24117 93.0
    0.01408 46.28216 64.71219 71.0
    0.01639 46.23728 62.87584 61.0
    0.01587 46.19251 59.51364 63.0
    0.01587 46.14783 55.77499 63.0
    0.02041 46.10326 52.53650 49.0
    0.02273 46.05882 50.19633 44.0
    0.01852 46.01447 48.74124 54.0
    0.01818 45.97020 47.94203 55.0
    0.02222 45.92606 47.54033 45.0
    0.02000 45.88201 47.34580 50.0
    0.01695 45.83807 47.25041 59.0
    0.02000 45.79424 47.28130 50.0
    0.02439 45.75047 47.26763 41.0
    0.02041 45.70681 47.27814 49.0
    0.01639 45.66327 47.31256 61.0
    0.02041 45.61980 47.37319 49.0
    0.02703 45.57644 47.46429 37.0
    0.01754 45.53316 47.59232 57.0
    0.02381 45.48999 47.76714 42.0
    0.02439 45.44690 48.02000 41.0
    0.01613 45.40391 48.36060 62.0
    0.02273 45.36098 48.89604 44.0
    0.02083 45.31818 49.86919 48.0
    0.01887 45.27545 51.85715 53.0
    0.01493 45.23281 56.04513 67.0
    0.01408 45.19024 64.42944 71.0
    0.01408 45.14779 79.58214 71.0
    0.01087 45.10540 103.56596 92.0
    0.00800 45.06311 135.90225 125.0
    0.00625 45.02090 172.33052 160.0
    0.00625 44.97876 203.62419 160.0
    0.00508 44.93672 218.45609 197.0
    0.00529 44.89476 210.11015 189.0
    0.00685 44.85287 182.45447 146.0
    0.00855 44.81107 146.33774 117.0
    0.01075 44.76934 111.92854 93.0
    0.01515 44.72769 85.18339 66.0
    0.01923 44.68612 67.56068 52.0
    0.01613 44.64463 57.40200 62.0
    0.01852 44.60320 52.16711 54.0
    0.02083 44.56186 49.63350 48.0
    0.02381 44.52060 48.38829 42.0
    0.02083 44.47940 47.70629 48.0
    0.02273 44.43828 47.27189 44.0
    0.01961 44.39722 46.96161 51.0
    0.02041 44.35626 46.72831 49.0
    0.02564 44.31536 46.55204 39.0
    0.01887 44.27452 46.42282 53.0
    0.02632 44.23375 46.33523 38.0
    0.02174 44.19306 46.28681 46.0
    0.02564 44.15244 46.27757 39.0
    0.02564 44.11188 46.31024 39.0
    0.01887 44.07141 46.39158 53.0
    0.01923 44.03098 46.53704 52.0
    0.01923 43.99061 46.77553 52.0
    0.02128 43.95033 47.23636 47.0
    0.02381 43.91011 48.18327 42.0
    0.02174 43.86993 50.23715 46.0
    0.01563 43.82983 54.57314 64.0
    0.01667 43.78981 62.95804 60.0
    0.01429 43.74984 77.31020 70.0
    0.01235 43.70995 98.40891 81.0
    0.00820 43.67008 124.54404 122.0
    0.00820 43.63029 150.67319 122.0
    0.00571 43.59057 168.44012 175.0
    0.00549 43.55091 170.84718 182.0
    0.00654 43.51130 157.22052 153.0
    0.00690 43.47176 134.25371 145.0
    0.00746 43.43227 110.62809 134.0
    0.00917 43.39284 92.52145 109.0
    0.01299 43.35347 82.19878 77.0
    0.01176 43.31414 78.67986 85.0
    0.01163 43.27489 79.56398 86.0
    0.01020 43.23570 83.11316 98.0
    0.00893 43.19655 88.91045 112.0
    0.00990 43.15747 97.33334 101.0
    0.00806 43.11841 107.12409 124.0
    0.00671 43.07943 114.76431 149.0
    0.00649 43.04050 115.93893 154.0
    0.00735 43.00163 108.72095 136.0
    0.00629 42.96280 95.42165 159.0
    0.00719 42.92403 80.68718 139.0
    0.00990 42.88532 68.68810 101.0
    0.01124 42.84666 61.72741 89.0
    0.01493 42.80804 60.16034 67.0
    0.01282 42.76947 62.85258 78.0
    0.01471 42.73096 68.18838 68.0
    0.01316 42.69250 73.68890 76.0
    0.01333 42.65408 76.85613 75.0
    0.01190 42.61572 76.03342 84.0
    0.01429 42.57740 71.53327 70.0
    0.01613 42.53915 65.21612 62.0
    0.01563 42.50093 59.06409 64.0
    0.01667 42.46278 54.40533 60.0
    0.02000 42.42464 51.89331 50.0
    0.01786 42.38657 51.99304 56.0
    0.01923 42.34856 55.73955 52.0
    0.01449 42.31058 65.35540 69.0
    0.01042 42.27264 84.11106 96.0
    0.00917 42.23476 114.81525 109.0
    0.00685 42.19693 157.01117 146.0
    0.00476 42.15914 204.30585 210.0
    0.00429 42.12140 244.05557 233.0
    0.002967 42.08368 261.39008 337.0
    0.00415 42.04604 248.46457 241.0
    0.00524 42.00843 211.35159 191.0
    0.00658 41.97087 164.79613 152.0
    0.00893 41.93333 122.49924 112.0
    0.01111 41.89586 92.39629 90.0
    0.01351 41.85844 76.34487 74.0
    0.01299 41.82105 72.20840 77.0
    0.01449 41.78371 76.15786 69.0
    0.01235 41.74640 83.90475 81.0
    0.01031 41.70916 91.08403 97.0
    0.01190 41.67195 93.83086 84.0
    0.01031 41.63478 90.39390 97.0
    0.01176 41.59764 82.22305 85.0
    0.01299 41.56057 72.50927 77.0
    0.01351 41.52353 64.23798 74.0
    0.01190 41.48655 59.46056 84.0
    0.01754 41.44958 59.77092 57.0
    0.01786 41.41266 66.50970 56.0
    0.01449 41.37579 81.07307 69.0
    0.01053 41.33897 103.92458 95.0
    0.00870 41.30219 132.97153 115.0
    0.00625 41.26543 162.37125 160.0
    0.00524 41.22873 183.00258 191.0
    0.00518 41.19208 186.12067 193.0
    0.00658 41.15546 170.07498 152.0
    0.00893 41.11890 142.01102 112.0
    0.00847 41.08235 111.47894 118.0
    0.01639 41.04586 85.43714 61.0
    0.01515 41.00941 66.88429 66.0
    0.02083 40.97301 55.52293 48.0
    0.01818 40.93666 49.47558 55.0
    0.02000 40.90032 46.48642 50.0
    0.01887 40.86404 45.14507 53.0
    0.02083 40.82780 44.69116 48.0
    0.02041 40.79160 44.90405 49.0
    0.03333 40.75544 45.86982 30.0
    0.02083 40.71932 47.75073 48.0
    0.02041 40.68325 50.53693 49.0
    0.02041 40.64721 53.78936 49.0
    0.01515 40.61123 56.72464 66.0
    0.01887 40.57527 58.21132 53.0
    0.01923 40.53936 57.53131 52.0
    0.01923 40.50350 54.93762 52.0
    0.01639 40.46767 51.42754 61.0
    0.01923 40.43188 48.02903 52.0
    0.01786 40.39614 45.37625 56.0
    0.01961 40.36044 43.65002 51.0
    0.03030 40.32478 42.73566 33.0
    0.02041 40.28918 42.45770 49.0
    0.02000 40.25359 42.76207 50.0
    0.02857 40.21807 43.78661 35.0
    0.02083 40.18259 45.80094 48.0
    0.02000 40.14715 49.01261 50.0
    0.01563 40.11173 53.29181 64.0
    0.01493 40.07638 57.96469 67.0
    0.01587 40.04106 61.84876 63.0
    0.01333 40.00579 63.69197 75.0
    0.01370 39.97058 63.03113 73.0
    0.01515 39.93538 60.56538 66.0
    0.01613 39.90023 57.39218 62.0
    0.01923 39.86514 54.21625 52.0
    0.02273 39.83009 51.23790 44.0
    0.02857 39.79506 48.49295 35.0
    0.01818 39.76009 46.08897 55.0
    0.01887 39.72518 44.05501 53.0
    0.01961 39.69030 42.66236 51.0
    0.02381 39.65547 41.77538 42.0
    0.01852 39.62066 41.28404 54.0
    0.02941 39.58593 41.05492 34.0
    0.02222 39.55123 40.97946 45.0
    0.01695 39.51657 40.99152 59.0
    0.01923 39.48199 41.06122 52.0
    0.02041 39.44741 41.18291 49.0
    0.02174 39.41290 41.37082 46.0
    0.02381 39.37843 41.67202 42.0
    0.01961 39.34402 42.21410 51.0
    0.02778 39.30962 43.31181 36.0
    0.01351 39.27530 45.54925 74.0
    0.01493 39.24102 50.32501 67.0
    0.01613 39.20679 59.22649 62.0
    0.01587 39.17259 73.86547 63.0
    0.01010 39.13845 94.59973 99.0
    0.00917 39.10436 119.21886 109.0
    0.00694 39.07034 142.33270 144.0
    0.00633 39.03635 156.28777 158.0
    0.00549 39.00238 154.91083 182.0
    0.00637 38.96849 138.85390 157.0
    0.00862 38.93465 114.92888 116.0
    0.01220 38.90085 90.58080 82.0
    0.01408 38.86710 70.69254 71.0
    0.02273 38.83341 56.98475 44.0
    0.01852 38.79978 48.79997 54.0
    0.02222 38.76619 44.45041 45.0
    0.02326 38.73265 42.29356 43.0
    0.02273 38.69914 41.23241 44.0
    0.02564 38.66571 40.65345 39.0
    0.02174 38.63233 40.28192 46.0
    0.02632 38.59899 39.98765 38.0
    0.02564 38.56572 39.76840 39.0
    0.02941 38.53248 39.58537 34.0
    0.02703 38.49931 39.42912 37.0
    0.02778 38.46619 39.28782 36.0
    0.02273 38.43313 39.16901 44.0
    0.0400 38.40010 39.06337 25.0
    0.02778 38.36715 38.96844 36.0
    0.02273 38.33425 38.88235 44.0
    0.02000 38.30141 38.80360 50.0
    0.02564 38.26862 38.73363 39.0
    0.02128 38.23587 38.66634 47.0
    0.01961 38.20319 38.60356 51.0
    0.02273 38.17058 38.54470 44.0
    0.03448 38.13802 38.48926 29.0
    0.03226 38.10550 39.27497 31.0
    0.02703 38.07306 39.26805 37.0
    0.02083 38.04068 39.26706 48.0
    0.02000 38.00835 39.27231 50.0
    0.02128 37.97608 39.28542 47.0
    0.02273 37.94386 39.30532 44.0
    0.02778 37.91171 39.33502 36.0
    0.0357 37.87961 39.37784 28.0
    0.02500 37.84758 39.43870 40.0
    0.02941 37.81560 39.52341 34.0
    0.03226 37.78369 39.63771 31.0
    0.02381 37.75185 39.78794 42.0
    0.02941 37.72007 39.98729 34.0
    0.02564 37.68834 40.26823 39.0
    0.02273 37.65666 40.69581 44.0
    0.02564 37.62507 41.36177 39.0
    0.02326 37.59354 42.33720 43.0
    0.02439 37.56207 43.59504 41.0
    0.01613 37.53065 44.95235 62.0
    0.02632 37.49930 46.07625 38.0
    0.02500 37.46804 46.60138 40.0
    0.03030 37.43683 46.39286 33.0
    0.02326 37.40568 45.68575 43.0
    0.02128 37.37460 44.87153 47.0
    0.02326 37.34359 44.27059 43.0
    0.02273 37.31264 44.05475 44.0
    0.02273 37.28176 44.18139 44.0
    0.02273 37.25097 44.78143 44.0
    0.01923 37.22021 45.74340 52.0
    0.01754 37.18954 47.11497 57.0
    0.01724 37.15894 49.13820 58.0
    0.01695 37.12841 52.55285 59.0
    0.01250 37.09793 59.30164 80.0
    0.00952 37.06754 73.78609 105.0
    0.00820 37.03722 104.31544 122.0
    0.00524 37.00697 163.24919 191.0
    0.00407 36.97680 263.53687 246.0
    0.002415 36.94667 410.25909 414.0
    0.001634 36.91663 590.03729 612.0
    0.001295 36.88667 765.22400 772.0
    0.000986 36.85679 880.11554 1014.0
    0.000935 36.82696 886.64203 1069.0
    0.001264 36.79722 781.86047 791.0
    0.001623 36.76756 610.75867 616.0
    0.002151 36.73797 429.84265 465.0
    0.00431 36.70846 279.19052 232.0
    0.00671 36.67900 174.61908 149.0
    0.00926 36.64965 112.49342 108.0
    0.01031 36.62035 80.09592 97.0
    0.01064 36.59114 64.52374 94.0
    0.01408 36.56199 56.84050 71.0
    0.01587 36.53294 52.35649 63.0
    0.01887 36.50397 49.17825 53.0
    0.01639 36.47507 46.71497 61.0
    0.02273 36.44625 44.80793 44.0
    0.02041 36.41750 43.37192 49.0
    0.02941 36.38884 42.30484 34.0
    0.02632 36.36025 41.50010 38.0
    0.02041 36.33176 40.87026 49.0
    0.02326 36.30332 40.35652 43.0
    0.02128 36.27499 39.92354 47.0
    0.02326 36.24674 39.55068 43.0
    0.02778 36.21857 39.22514 36.0
    0.02381 36.19048 38.93821 42.0
    0.02381 36.16246 38.68338 42.0
    0.02778 36.13453 38.45557 36.0
    0.03448 36.10669 38.25066 29.0
    0.02326 36.07893 38.06533 43.0
    0.02326 36.05127 37.89681 43.0
    0.02632 36.02368 37.74282 38.0
    0.02941 35.99617 37.60144 34.0
    0.02326 35.96877 37.49023 43.0
    0.02083 35.94142 37.37025 48.0
    0.02703 35.91418 37.25883 37.0
    0.03125 35.88703 37.15124 32.0
    0.02941 35.85996 37.05427 34.0
    0.0435 35.83297 36.96329 23.0
    0.02941 35.80608 36.87771 34.0
    0.03226 35.77927 36.82046 31.0
    0.02632 35.75256 36.74499 38.0
    0.02857 35.72593 36.67351 35.0
    0.02564 35.69940 36.60569 39.0
    0.02326 35.67295 36.54120 43.0
    0.02857 35.64660 36.47978 35.0
    0.03448 35.62034 36.42120 29.0
    0.02222 35.59416 36.36519 45.0
    0.03125 35.56809 36.31166 32.0
    0.02632 35.54209 36.26036 38.0
    0.02857 35.51619 36.21121 35.0
    0.0435 35.49039 36.16408 23.0
    0.02857 35.46467 36.11886 35.0
    0.02381 35.43906 36.07548 42.0
    0.03226 35.41355 36.08266 31.0
    0.02174 35.38810 36.04521 46.0
    0.02128 35.36278 36.00967 47.0
    0.03030 35.33752 35.97595 33.0
    0.02564 35.31240 35.94418 39.0
    0.02857 35.28733 35.91429 35.0
    0.02703 35.26239 35.88643 37.0
    0.02941 35.23752 35.86063 34.0
    0.02128 35.21276 35.83704 47.0
    0.02128 35.18810 35.81581 47.0
    0.02941 35.16353 35.79714 34.0
    0.02128 35.13906 35.42347 47.0
    0.02174 35.11470 35.42189 46.0
    0.02083 35.09042 35.42333 48.0
    0.02500 35.06626 35.42826 40.0
    0.02041 35.04217 35.43733 49.0
    0.03333 35.01817 35.45135 30.0
    0.01754 34.99432 35.47134 57.0
    0.02222 34.97051 35.49857 45.0
    0.02564 34.94685 35.53474 39.0
    0.03030 34.92326 35.58218 33.0
    0.0400 34.89980 35.64436 25.0
    0.02941 34.87641 35.72787 34.0
    0.0370 34.85314 35.84728 27.0
    0.02000 34.82997 36.03915 50.0
    0.02941 34.80691 36.38921 34.0
    0.02041 34.78393 37.07830 49.0
    0.02564 34.76109 38.42056 39.0
    0.02439 34.73830 40.85180 41.0
    0.02381 34.71565 44.94496 42.0
    0.01923 34.69308 50.48901 52.0
    0.01961 34.67064 57.18469 51.0
    0.01587 34.64828 64.01633 63.0
    0.01667 34.62604 69.81742 60.0
    0.01190 34.60388 74.42883 84.0
    0.01351 34.58186 79.83793 74.0
    0.01136 34.55993 89.29693 88.0
    0.01000 34.53810 104.66908 100.0
    0.00719 34.51638 124.30360 139.0
    0.00613 34.49476 142.65186 163.0
    0.00599 34.47325 151.89542 167.0
    0.00671 34.45186 147.04070 149.0
    0.00645 34.43055 129.23788 155.0
    0.00826 34.40937 104.83656 121.0
    0.00980 34.38827 80.89108 102.0
    0.01163 34.36731 62.05072 86.0
    0.01639 34.34642 49.62924 61.0
    0.01695 34.32566 42.63027 59.0
    0.02041 34.30500 39.17340 49.0
    0.02041 34.28445 37.62928 49.0
    0.02083 34.26402 36.96616 48.0
    0.02128 34.24369 36.78359 47.0
    0.02174 34.22346 36.65042 46.0
    0.02500 34.20334 36.59871 40.0
    0.02381 34.18334 36.60479 42.0
    0.02564 34.16344 36.66313 39.0
    0.02000 34.14365 36.77588 50.0
    0.01786 34.12395 36.95139 56.0
    0.02439 34.10439 37.21013 41.0
    0.02000 34.08492 37.61018 50.0
    0.02083 34.06558 38.32432 48.0
    0.02000 34.04633 39.84793 50.0
    0.01515 34.02721 43.40298 66.0
    0.01351 34.00818 51.50883 74.0
    0.01299 33.98926 68.20123 77.0
    0.00909 33.97046 98.11728 110.0
    0.00610 33.95178 143.47357 164.0
    0.00450 33.93319 200.26424 222.0
    0.003155 33.91473 255.78853 317.0
    0.002618 33.89636 291.59171 382.0
    0.002604 33.87812 292.48132 384.0
    0.003185 33.85996 258.72513 314.0
    0.00424 33.84195 206.42926 236.0
    0.00546 33.82404 156.01012 183.0
    0.00667 33.80624 122.28584 150.0
    0.00980 33.78853 111.71279 102.0
    0.00794 33.77096 122.26273 126.0
    0.00769 33.75349 145.67613 130.0
    0.00565 33.73613 169.93163 177.0
    0.00518 33.71888 182.68100 193.0
    0.00493 33.70175 176.29308 203.0
    0.00637 33.68473 152.98610 157.0
    0.00752 33.66782 121.82658 133.0
    0.00820 33.65102 92.08508 122.0
    0.01235 33.63434 69.58645 81.0
    0.01389 33.61775 55.94385 72.0
    0.01538 33.60130 50.04097 65.0
    0.01724 33.58493 49.68150 58.0
    0.01818 33.56870 52.81054 55.0
    0.01515 33.55257 57.39291 66.0
    0.01299 33.53656 61.41888 77.0
    0.01613 33.52064 63.02762 62.0
    0.01266 33.50486 61.34954 79.0
    0.01754 33.48918 57.17865 57.0
    0.01724 33.47363 52.20084 58.0
    0.01667 33.45816 47.97905 60.0
    0.02381 33.44281 45.79424 42.0
    0.02000 33.42759 46.55240 50.0
    0.01587 33.41246 51.82742 63.0
    0.01667 33.39745 63.81217 60.0
    0.01176 33.38255 84.84195 85.0
    0.00833 33.36777 115.65871 120.0
    0.00645 33.35310 153.37022 155.0
    0.00568 33.33854 190.09253 176.0
    0.00488 33.32409 214.28099 205.0
    0.00426 33.30975 215.67683 235.0
    0.00535 33.29553 193.63255 187.0
    0.00532 33.28142 157.74825 188.0
    0.00813 33.26743 119.74908 123.0
    0.00943 33.25353 87.99663 106.0
    0.01493 33.23975 65.63071 67.0
    0.01493 33.22609 52.38493 67.0
    0.01961 33.21252 45.51794 51.0
    0.02083 33.19909 42.42693 48.0
    0.02128 33.18574 41.28466 47.0
    0.03030 33.17253 41.13102 33.0
    0.02128 33.15941 41.61991 47.0
    0.02564 33.14641 42.82547 39.0
    0.02041 33.13350 45.28553 49.0
    0.01818 33.12073 50.11429 55.0
    0.01408 33.10805 59.70034 71.0
    0.01235 33.09549 77.91671 81.0
    0.00800 33.08304 109.79278 125.0
    0.00625 33.07070 159.34485 160.0
    0.00524 33.05846 226.16231 191.0
    0.00383 33.04635 301.52649 261.0
    0.002740 33.03433 367.47260 365.0
    0.002174 33.02243 401.93958 460.0
    0.002415 33.01063 392.63989 414.0
    0.002801 32.99895 348.70847 357.0
    0.003115 32.98736 292.13232 321.0
    0.00388 32.97589 241.87460 258.0
    0.00513 32.96453 205.56247 195.0
    0.00532 32.95327 179.80289 188.0
    0.00637 32.94212 156.51855 157.0
    0.00870 32.93108 131.54701 115.0
    0.01205 32.92015 106.12807 83.0
    0.01266 32.90932 83.57047 79.0
    0.01613 32.89862 66.03384 62.0
    0.01639 32.88799 54.27938 61.0
    0.02128 32.87749 47.44344 47.0
    0.01667 32.86708 44.14872 60.0
    0.02041 32.85680 43.35332 49.0
    0.02273 32.84660 44.86419 44.0
    0.01613 32.83653 49.47473 62.0
    0.01667 32.82655 58.69497 60.0
    0.01299 32.81668 74.21466 77.0
    0.01087 32.80692 96.30947 92.0
    0.00917 32.79725 122.59460 109.0
    0.00694 32.78769 147.44673 144.0
    0.00599 32.77824 162.78897 167.0
    0.00690 32.76888 161.99902 145.0
    0.00719 32.75964 145.42935 139.0
    0.00735 32.75049 120.02475 136.0
    0.01176 32.74145 93.77356 85.0
    0.01587 32.73250 72.05791 63.0
    0.01515 32.72367 57.08397 66.0
    0.01538 32.71493 48.59470 65.0
    0.01887 32.70629 45.46580 53.0
    0.01408 32.69775 47.49187 71.0
    0.01515 32.68933 55.46696 66.0
    0.01136 32.68099 71.02528 88.0
    0.00943 32.67276 94.73247 106.0
    0.00526 32.66463 124.00945 190.0
    0.00455 32.65659 152.02835 220.0
    0.00424 32.64865 169.58672 236.0
    0.00493 32.64083 170.08684 203.0
    0.00559 32.63309 155.28542 179.0
    0.00599 32.62544 133.97908 167.0
    0.00637 32.61790 115.15298 157.0
    0.00847 32.61045 103.29308 118.0
    0.00935 32.60310 97.28419 107.0
    0.01111 32.59586 92.61504 90.0
    0.01124 32.58869 85.41500 89.0
    0.01493 32.58163 75.47612 67.0
    0.02000 32.57466 64.43142 50.0
    0.01695 32.56779 54.55385 59.0
    0.01923 32.56102 47.11718 52.0
    0.02381 32.55434 42.33710 42.0
    0.02857 32.54776 39.71209 35.0
    0.02273 32.54125 38.55975 44.0
    0.02703 32.53484 38.19883 37.0
    0.02564 32.52853 38.90660 39.0
    0.02174 32.52232 40.95980 46.0
    0.01667 32.51618 45.57901 60.0
    0.02041 32.51015 54.79557 49.0
    0.01449 32.50420 71.07695 69.0
    0.01282 32.49834 95.94852 78.0
    0.00926 32.49258 128.61734 108.0
    0.00781 32.48691 163.79112 128.0
    0.00588 32.48132 192.25760 170.0
    0.00559 32.47582 203.47868 179.0
    0.00641 32.47041 192.57397 156.0
    0.00787 32.46508 164.64009 127.0
    0.00885 32.45984 129.81306 113.0
    0.01163 32.45469 97.20148 86.0
    0.01282 32.44962 71.96542 78.0
    0.01923 32.44464 55.28392 52.0
    0.02273 32.43975 45.61938 44.0
    0.02778 32.43493 40.60872 36.0
    0.02500 32.43020 38.19550 40.0
    0.02439 32.42557 37.06681 41.0
    0.01852 32.42100 36.54067 54.0
    0.02632 32.41652 36.34879 38.0
    0.02778 32.41212 36.37910 36.0
    0.03125 32.40780 36.96700 32.0
    0.03226 32.40357 38.32885 31.0
    0.01923 32.39942 40.84937 52.0
    0.02326 32.39534 44.80631 43.0
    0.02222 32.39135 50.06150 45.0
    0.01587 32.38742 55.83513 63.0
    0.01587 32.38360 60.65859 63.0
    0.01587 32.37984 62.81034 63.0
    0.01471 32.37614 61.37152 68.0
    0.01923 32.37253 57.10657 52.0
    0.01370 32.36900 51.74310 73.0
    0.02381 32.36554 46.82280 42.0
    0.02381 32.36217 43.27605 42.0
    0.02500 32.35886 41.42332 40.0
    0.02174 32.35563 41.36312 46.0
    0.02174 32.35247 43.50080 46.0
    0.01538 32.34937 49.11971 65.0
    0.01695 32.34636 60.76357 59.0
    0.01370 32.34341 81.94611 73.0
    0.01010 32.34054 115.80889 99.0
    0.00581 32.33774 162.62814 172.0
    0.00431 32.33501 217.03929 232.0
    0.003226 32.33234 267.45438 310.0
    0.002801 32.32974 297.40408 357.0
    0.00362 32.32722 294.10052 276.0
    0.00358 32.32474 259.10327 279.0
    0.00505 32.32235 206.71532 198.0
    0.00610 32.32002 152.84818 164.0
    0.00893 32.31777 108.07659 112.0
    0.01333 32.31557 76.55734 75.0
    0.01639 32.31343 57.22750 61.0
    0.01961 32.31136 46.68291 51.0
    0.02174 32.30936 41.36047 46.0
    0.02439 32.30741 38.72454 41.0
    0.02326 32.30553 37.32219 43.0
    0.02128 32.30370 36.46461 47.0
    0.02381 32.30193 35.86020 42.0
    0.02174 32.30024 35.39499 46.0
    0.02500 32.29858 35.01998 40.0
    0.02564 32.29700 34.72344 39.0
    0.03125 32.29548 34.35873 32.0
    0.02703 32.29401 34.14682 37.0
    0.03226 32.29260 33.96832 31.0
    0.02703 32.29123 33.81933 37.0
    0.03226 32.28994 33.69983 31.0
    0.02703 32.28869 33.61734 37.0
    0.02778 32.28749 33.58976 36.0
    0.02222 32.28636 33.64592 45.0
    0.02564 32.28527 33.81655 39.0
    0.03125 32.28424 34.11232 32.0
    0.02632 32.28325 34.49802 38.0
    0.02083 32.28233 34.87717 48.0
    0.02500 32.28143 35.11113 40.0
    0.02083 32.28061 35.08118 48.0
    0.0400 32.27982 34.77935 25.0
    0.01724 32.27909 34.31548 58.0
    0.02273 32.27840 33.82856 44.0
    0.03226 32.27775 33.41996 31.0
    0.03226 32.27716 33.12931 31.0
    0.02326 32.27660 32.94801 43.0
    0.02632 32.27610 32.84418 38.0
    0.02564 32.27564 32.76723 39.0
    0.01754 32.27522 32.73312 57.0
    0.03448 32.27484 32.71176 29.0
    0.0385 32.27451 32.70073 26.0
    0.02857 32.27422 32.70397 35.0
    0.02564 32.27396 32.73050 39.0
    0.03125 32.27375 32.79144 32.0
    0.02778 32.27358 32.89273 36.0
    0.03448 32.27345 33.02596 29.0
    0.02564 32.27335 33.16176 39.0
    0.0385 32.27329 33.25541 26.0
    0.02857 32.27327 33.26628 35.0
    0.02941 32.27327 33.18752 34.0
    0.0385 32.27332 33.05234 26.0
    0.02778 32.27341 32.90725 36.0
    0.0370 32.27353 32.78799 27.0
    0.0417 32.27367 32.53396 24.0
    0.0400 32.27385 32.47998 25.0
    0.03030 32.27406 32.47586 33.0
    0.03333 32.27431 32.49075 30.0
    0.0357 32.27457 32.51985 28.0
    0.02326 32.27488 32.56508 43.0
    0.03333 32.27520 32.63927 30.0
    0.02941 32.27557 32.77631 34.0
    0.03030 32.27595 33.05004 33.0
    0.02326 32.27637 33.59351 43.0
    0.02500 32.27681 34.60223 40.0
    0.03448 32.27728 36.28039 29.0
    0.03333 32.27776 38.72878 30.0
    0.02857 32.27828 41.78075 35.0
    0.02273 32.27881 44.91135 44.0
    0.02273 32.27937 47.25107 44.0
    0.01961 32.27994 47.89394 51.0
    0.02857 32.28055 46.54271 35.0
    0.02222 32.28117 43.79679 45.0
    0.02941 32.28181 40.61178 34.0
    0.0357 32.28247 37.74047 28.0
    0.02564 32.28314 35.57585 39.0
    0.02941 32.28384 34.16465 34.0
    0.02703 32.28455 33.35358 37.0
    0.02703 32.28528 32.92944 37.0
    0.03125 32.28602 32.71830 32.0
    0.03226 32.28678 32.61035 31.0
    0.02564 32.28754 32.54863 39.0
    0.02703 32.28833 32.50790 37.0
    0.03448 32.28912 32.47779 29.0
    0.03125 32.28993 32.45415 32.0
    0.0435 32.29076 32.43503 23.0
    0.02778 32.29158 32.41932 36.0
    0.02941 32.29242 32.40627 34.0
    0.0385 32.29326 32.39537 26.0
    0.0357 32.29412 32.38573 28.0
    0.0370 32.29499 32.37799 27.0
    0.02564 32.29586 32.37140 39.0
    0.02439 32.29673 32.36576 41.0
    0.02500 32.29761 32.36093 40.0
    0.02778 32.29850 32.43049 36.0
    0.02632 32.29938 32.42974 38.0
    0.02222 32.30028 32.42966 45.0
    0.02222 32.30117 32.43017 45.0
    0.02222 32.30207 32.43124 45.0
    0.03125 32.30296 32.58096 32.0
    0.0357 32.30387 32.58875 28.0
    0.02564 32.30477 32.59737 39.0
    0.02857 32.30566 32.60680 35.0
    0.02941 32.30656 32.61712 34.0
    0.02500 32.30744 32.62833 40.0
    0.03125 32.30835 32.64052 32.0
    0.03226 32.30923 32.65368 31.0
    0.02083 32.31010 32.66793 48.0
    0.03125 32.31099 32.68333 32.0
    0.03448 32.31186 32.69998 29.0
    0.02632 32.31272 32.71797 38.0
    0.0455 32.31358 32.73745 22.0
    0.0500 32.31442 32.75851 20.0
    0.03448 32.31526 32.78136 29.0
    0.02778 32.31609 32.80614 36.0
    0.03333 32.31692 32.83313 30.0
    0.03030 32.31773 32.86249 33.0
    0.0435 32.31852 32.89456 23.0
    0.02326 32.31931 32.92965 43.0
    0.02703 32.32009 32.96815 37.0
    0.03125 32.32085 33.01051 32.0
    0.02083 32.32159 33.05722 48.0
    0.02703 32.32232 33.10896 37.0
    0.03333 32.32304 33.16639 30.0
    0.03030 32.32375 33.21871 33.0
    0.02632 32.32443 33.30992 38.0
    0.03030 32.32508 33.39177 33.0
    0.02778 32.32574 33.48410 36.0
    0.03226 32.32637 33.58897 31.0
    0.02632 32.32697 33.70858 38.0
    0.03125 32.32757 33.84613 32.0
    0.02778 32.32814 34.00517 36.0
    0.02273 32.32869 34.19078 44.0
    0.02778 32.32922 34.40904 36.0
    0.0385 32.32971 34.66895 26.0
    0.03333 32.33019 34.98338 30.0
    0.02857 32.33064 35.37715 35.0
    0.02857 32.33109 35.90444 35.0
    0.02703 32.33149 36.70102 37.0
    0.02326 32.33187 38.08606 43.0
    0.02381 32.33222 40.83142 42.0
    0.02041 32.33254 45.95605 49.0
    0.01563 32.33284 55.28480 64.0
    0.01124 32.33311 70.61395 89.0
    0.01042 32.33336 92.94936 96.0
    0.00725 32.33356 121.43328 138.0
    0.00578 32.33376 153.09436 173.0
    0.00503 32.33390 183.32222 199.0
    0.00472 32.33401 208.33450 212.0
    0.00431 32.33411 228.12680 232.0
    0.00389 32.33416 244.82285 257.0
    0.003003 32.33418 256.99570 333.0
    0.00361 32.33417 258.02563 277.0
    0.00389 32.33412 240.94304 257.0
    0.00481 32.33404 206.74802 208.0
    0.00568 32.33392 164.33852 176.0
    0.00820 32.33377 123.29044 122.0
    0.01266 32.33356 90.01529 79.0
    0.01961 32.33334 67.17757 51.0
    0.02222 32.33307 52.86959 45.0
    0.02174 32.33276 44.97596 46.0
    0.02326 32.33242 40.93839 43.0
    0.01923 32.33203 38.90623 52.0
    0.02000 32.33160 37.81894 50.0
    0.02326 32.33113 37.16479 43.0
    0.03226 32.33062 36.72441 31.0
    0.02439 32.33007 36.41181 41.0
    0.0385 32.32948 36.19299 26.0
    0.03125 32.32885 36.05999 32.0
    0.0370 32.32817 36.02832 27.0
    0.02857 32.32743 36.15438 35.0
    0.02778 32.32667 36.56560 36.0
    0.02857 32.32585 37.48729 35.0
    0.02703 32.32499 39.23505 37.0
    0.02632 32.32408 42.21291 38.0
    0.02564 32.32312 46.31101 39.0
    0.02381 32.32212 51.26607 42.0
    0.01724 32.32107 56.14995 58.0
    0.01786 32.31998 59.54686 56.0
    0.01852 32.31881 60.14211 54.0
    0.02174 32.31762 57.73304 46.0
    0.02500 32.31636 53.44013 40.0
    0.02500 32.31507 48.75751 40.0
    0.02778 32.31371 44.80833 36.0
    0.01923 32.31231 42.20411 52.0
    0.02381 32.31086 41.18232 42.0
    0.02500 32.30935 41.98650 40.0
    0.02222 32.30780 45.26925 45.0
    0.01667 32.30617 52.30223 60.0
    0.01818 32.30450 64.75779 55.0
    0.01149 32.30278 83.78027 87.0
    0.01087 32.30100 108.72509 92.0
    0.00758 32.29916 135.92781 132.0
    0.00662 32.29727 158.76903 151.0
    0.00588 32.29533 169.15530 170.0
    0.00610 32.29332 162.66469 164.0
    0.00704 32.29126 142.51599 142.0
    0.00971 32.28913 116.51442 103.0
    0.01099 32.28696 91.90240 91.0
    0.01695 32.28472 73.00537 59.0
    0.01667 32.28241 61.10138 60.0
    0.01923 32.28007 55.46049 52.0
    0.01961 32.27764 55.07166 51.0
    0.01333 32.27517 59.51373 75.0
    0.01333 32.27263 70.33196 75.0
    0.00926 32.27002 91.80539 108.0
    0.00658 32.26736 131.05121 152.0
    0.00457 32.26464 196.95029 219.0
    0.003175 32.26186 295.03241 315.0
    0.002336 32.25900 420.89514 428.0
    0.001718 32.25608 555.10278 582.0
    0.001362 32.25311 662.58667 734.0
    0.001106 32.25006 703.64105 904.0
    0.001080 32.24695 659.15143 926.0
    0.001669 32.24379 548.87469 599.0
    0.002227 32.24055 412.95340 449.0
    0.00357 32.23724 286.03210 280.0
    0.00719 32.23387 187.97011 139.0
    0.00794 32.23043 123.09349 126.0
    0.01316 32.22693 86.11681 76.0
    0.01163 32.22335 68.59573 86.0
    0.01149 32.21972 64.01252 87.0
    0.01149 32.21601 69.32550 87.0
    0.00917 32.21223 84.18363 109.0
    0.00719 32.20838 108.72183 139.0
    0.00617 32.20447 140.90735 162.0
    0.00483 32.20049 175.01463 207.0
    0.00448 32.19643 201.67842 223.0
    0.00353 32.19231 211.64774 283.0
    0.00422 32.18812 202.08186 237.0
    0.00437 32.18385 179.89847 229.0
    0.00503 32.17951 155.49928 199.0
    0.00709 32.17511 135.83122 141.0
    0.00704 32.17063 122.01608 142.0
    0.00662 32.16608 110.65453 151.0
    0.00694 32.16145 97.93545 144.0
    0.00926 32.15676 83.18980 108.0
    0.00990 32.15199 68.43902 101.0
    0.01351 32.14714 56.01542 74.0
    0.02326 32.14223 47.17726 43.0
    0.02439 32.13724 41.78310 41.0
    0.02857 32.13218 38.91352 35.0
    0.02703 32.12704 37.55194 37.0
    0.02564 32.12182 37.00777 39.0
    0.01818 32.11654 36.98376 55.0
    0.01695 32.11118 37.52436 59.0
    0.02326 32.10574 38.95006 43.0
    0.01923 32.10022 41.78048 52.0
    0.02703 32.09464 46.43588 37.0
    0.01887 32.08897 53.28234 53.0
    0.02222 32.08323 61.63219 45.0
    0.02174 32.07741 69.95300 46.0
    0.01613 32.07152 75.91494 62.0
    0.01887 32.06556 77.38436 53.0
    0.01852 32.05951 74.10850 54.0
    0.02174 32.05338 68.05618 46.0
    0.02128 32.04717 61.70537 47.0
    0.02222 32.04089 56.63526 45.0
    0.02564 32.03454 53.18267 39.0
    0.01818 32.02810 50.69402 55.0
    0.02632 32.02159 48.48769 38.0
    0.02128 32.01499 46.26833 47.0
    0.02326 32.00832 44.91711 43.0
    0.02857 32.00157 45.77475 35.0
    0.01887 31.99475 50.42479 53.0
    0.02439 31.98783 60.06678 41.0
    0.01923 31.98084 73.98449 52.0
    0.01389 31.97378 90.59273 72.0
    0.01136 31.96664 104.50009 88.0
    0.00952 31.95940 110.22134 105.0
    0.01111 31.95210 105.05267 90.0
    0.01087 31.94471 91.44785 92.0
    0.01136 31.93725 74.93435 88.0
    0.01389 31.92970 60.60488 72.0
    0.02128 31.92208 51.45398 47.0
    0.02083 31.91437 48.13314 48.0
    0.02326 31.90659 49.75136 43.0
    0.01786 31.89872 54.56893 56.0
    0.02041 31.89077 60.37748 49.0
    0.01235 31.88273 64.74475 81.0
    0.01176 31.87463 65.57623 85.0
    0.01176 31.86644 62.30608 85.0
    0.01538 31.85817 56.25985 65.0
    0.02222 31.84982 49.64282 45.0
    0.02041 31.84138 43.97050 49.0
    0.02778 31.83286 40.12198 36.0
    0.03030 31.82427 37.97690 33.0
    0.02439 31.81559 37.16529 41.0
    0.02857 31.80682 37.06563 35.0
    0.02273 31.79798 37.10037 44.0
    0.02439 31.78905 36.88349 41.0
    0.02857 31.78006 36.32984 35.0
    0.02381 31.77098 35.58484 42.0
    0.02941 31.76180 34.84429 34.0
    0.0417 31.75255 34.24538 24.0
    0.02632 31.74323 33.84494 38.0
    0.02778 31.73381 33.63170 36.0
    0.02703 31.72432 33.56291 37.0
    0.02632 31.71475 33.59384 38.0
    0.02273 31.70510 33.69412 44.0
    0.03125 31.69535 33.85057 32.0
    0.02703 31.68554 34.06439 37.0
    0.03448 31.67562 34.35301 29.0
    0.02941 31.66565 34.76259 34.0
    0.02941 31.65558 35.41163 34.0
    0.0370 31.64544 36.58181 27.0
    0.02439 31.63521 38.88449 41.0
    0.02564 31.62489 43.41191 39.0
    0.02083 31.61451 51.94747 48.0
    0.01563 31.60404 66.41385 64.0
    0.01538 31.59349 88.12389 65.0
    0.00870 31.58284 116.27979 115.0
    0.00704 31.57214 146.92781 142.0
    0.00613 31.56133 172.62114 163.0
    0.00617 31.55046 184.46298 162.0
    0.00599 31.53951 177.24921 167.0
    0.00694 31.52846 154.22835 144.0
    0.00813 31.51734 123.98660 123.0
    0.01250 31.50613 94.73659 80.0
    0.01818 31.49486 71.18958 55.0
    0.01515 31.48349 55.01110 66.0
    0.02273 31.47206 45.29849 44.0
    0.02273 31.46053 40.07872 44.0
    0.0385 31.44893 37.49883 26.0
    0.02778 31.43725 36.27065 36.0
    0.02703 31.42548 35.68589 37.0
    0.02857 31.41364 35.41647 35.0
    0.02564 31.40171 35.34528 39.0
    0.03226 31.38972 35.47583 31.0
    0.02857 31.37763 35.93452 35.0
    0.0385 31.36547 37.05214 26.0
    0.03030 31.35323 39.50626 33.0
    0.03448 31.34091 44.44047 29.0
    0.03125 31.32851 53.26579 32.0
    0.01471 31.31604 67.18190 68.0
    0.01389 31.30348 86.32791 72.0
    0.01010 31.29084 108.57912 99.0
    0.00833 31.27813 129.07892 120.0
    0.00709 31.26534 141.42816 141.0
    0.00775 31.25248 140.57231 129.0
    0.00980 31.23953 126.72311 102.0
    0.01010 31.22650 105.59152 99.0
    0.01124 31.21341 83.55402 89.0
    0.01282 31.20023 64.95950 78.0
    0.01515 31.18698 51.65258 66.0
    0.02222 31.17365 43.34986 45.0
    0.02778 31.16025 38.75294 36.0
    0.03125 31.14676 36.42230 32.0
    0.02703 31.13321 35.29351 37.0
    0.0417 31.11957 34.73555 24.0
    0.0455 31.10586 34.44002 22.0
    0.02941 31.09208 34.27400 34.0
    0.03226 31.07821 34.18616 31.0
    0.03030 31.06427 34.15703 33.0
    0.03226 31.05027 34.17969 31.0
    0.0357 31.03619 34.25270 28.0
    0.0435 31.02202 34.37806 23.0
    0.02703 31.00780 34.56142 37.0
    0.03333 30.99349 34.81226 30.0
    0.02941 30.97910 35.14853 34.0
    0.0500 30.96466 35.60581 20.0
    0.02632 30.95013 36.27183 38.0
    0.02273 30.93554 37.36770 44.0
    0.02778 30.92086 39.43571 36.0
    0.02041 30.90612 43.64112 49.0
    0.02857 30.89131 52.14106 35.0
    0.01923 30.87642 68.12675 52.0
    0.01031 30.86148 95.15063 97.0
    0.00893 30.84644 135.00041 112.0
    0.00719 30.83134 185.71962 139.0
    0.00515 30.81617 238.75554 194.0
    0.00366 30.80093 279.88684 273.0
    0.003257 30.78562 293.94098 307.0
    0.00389 30.77026 274.75873 257.0
    0.00476 30.75480 230.74388 210.0
    0.00735 30.73930 177.43939 136.0
    0.00901 30.72371 128.20683 111.0
    0.01235 30.70807 90.69685 81.0
    0.01613 30.69235 66.20390 62.0
    0.01724 30.67656 52.44474 58.0
    0.02632 30.66072 45.83855 38.0
    0.01961 30.64479 43.53783 51.0
    0.02174 30.62881 44.11313 46.0
    0.01563 30.61276 47.62233 64.0
    0.01389 30.59664 55.44015 72.0
    0.01389 30.58047 69.90312 72.0
    0.00971 30.56421 93.64742 103.0
    0.00893 30.54792 128.21844 112.0
    0.00645 30.53153 172.49451 155.0
    0.00513 30.51510 220.93040 195.0
    0.00420 30.49859 263.59644 238.0
    0.00355 30.48203 289.29861 282.0
    0.003356 30.46541 290.57355 298.0
    0.003289 30.44872 266.34708 304.0
    0.00407 30.43196 223.25311 246.0
    0.00581 30.41515 173.45334 172.0
    0.00599 30.39827 127.60098 167.0
    0.00943 30.38133 91.73376 106.0
    0.01149 30.36435 67.15038 87.0
    0.01639 30.34730 52.17300 61.0
    0.02000 30.33017 43.87049 50.0
    0.02439 30.31301 39.55394 41.0
    0.02500 30.29577 37.32335 40.0
    0.02273 30.27849 36.09783 44.0
    0.02128 30.26113 35.53525 47.0
    0.02857 30.24373 35.03727 35.0
    0.02381 30.22626 34.69772 42.0
    0.03030 30.20875 34.50212 33.0
    0.02632 30.19117 34.50875 38.0
    0.02222 30.17354 34.92518 45.0
    0.02703 30.15585 36.30156 37.0
    0.02381 30.13811 39.61607 42.0
    0.01923 30.12032 46.51427 52.0
    0.01515 30.10246 58.75951 66.0
    0.01370 30.08457 77.11633 73.0
    0.01235 30.06661 99.76856 81.0
    0.01010 30.04860 121.70358 99.0
    0.00709 30.03053 135.76030 141.0
    0.00833 30.01243 136.09834 120.0
    0.00962 29.99426 122.78917 104.0
    0.00990 29.97605 101.77744 101.0
    0.01471 29.95778 80.21636 68.0
    0.01563 29.93947 62.98490 64.0
    0.02500 29.92110 51.51193 40.0
    0.02632 29.90269 44.73715 38.0
    0.0357 29.88422 40.77077 28.0
    0.02326 29.86572 38.04408 43.0
    0.03333 29.84715 36.21542 30.0
    0.03030 29.82856 34.88190 33.0
    0.02500 29.80990 33.98354 40.0
    0.02941 29.79121 33.47378 34.0
    0.02941 29.77246 33.27800 34.0
    0.0588 29.75367 33.32581 17.0
    0.02564 29.73483 33.59385 39.0
    0.02941 29.71596 34.16300 34.0
    0.02222 29.69704 35.34244 45.0
    0.02439 29.67807 37.83797 41.0
    0.01923 29.65907 43.14171 52.0
    0.01724 29.64001 53.71473 58.0
    0.01163 29.62093 72.79196 86.0
    0.01099 29.60180 103.06882 91.0
    0.00917 29.58261 144.54367 109.0
    0.00595 29.56342 191.99829 168.0
    0.00495 29.54416 234.63924 202.0
    0.00386 29.52488 258.54257 259.0
    0.003472 29.50553 254.03659 288.0
    0.00465 29.48617 222.61531 215.0
    0.00610 29.46675 176.60576 164.0
    0.00704 29.44731 129.65498 142.0
    0.01000 29.42782 91.09568 100.0
    0.01515 29.40832 64.47513 66.0
    0.01852 29.38876 48.62182 54.0
    0.02273 29.36917 40.34798 44.0
    0.02326 29.34955 36.47952 43.0
    0.01923 29.32988 34.85357 52.0
    0.02222 29.31020 34.36158 45.0
    0.02326 29.29047 34.65036 43.0
    0.03125 29.27073 35.84483 32.0
    0.01887 29.25093 38.35545 53.0
    0.02381 29.23112 42.67963 42.0
    0.02128 29.21126 49.17009 47.0
    0.01667 29.19138 57.74915 60.0
    0.01449 29.17146 67.78548 69.0
    0.01190 29.15153 78.03924 84.0
    0.01220 29.13156 87.06924 82.0
    0.00980 29.11156 94.07081 102.0
    0.00971 29.09153 99.01016 103.0
    0.00847 29.07149 101.27960 118.0
    0.00794 29.05140 99.24693 126.0
    0.01000 29.03131 91.74493 100.0
    0.01020 29.01117 79.95597 98.0
    0.01471 28.99102 66.71872 68.0
    0.02083 28.97084 54.60773 48.0
    0.01639 28.95064 45.15897 61.0
    0.02222 28.93040 38.72136 45.0
    0.02273 28.91016 34.84102 44.0
    0.02222 28.88989 32.71962 45.0
    0.01961 28.86959 31.63354 51.0
    0.01961 28.84927 31.05241 51.0
    0.02128 28.82893 30.79066 47.0
    0.02703 28.80857 30.72120 37.0
    0.02128 28.78821 30.86888 47.0
    0.01923 28.76781 31.33777 52.0
    0.02941 28.74740 32.27077 34.0
    0.02941 28.72696 33.78205 34.0
    0.02222 28.70652 35.84761 45.0
    0.02439 28.68604 38.21740 41.0
    0.02500 28.66556 40.36985 40.0
    0.01667 28.64506 41.61071 60.0
    0.02174 28.62456 41.39505 46.0
    0.02703 28.60402 39.78982 37.0
    0.02083 28.58348 37.41817 48.0
    0.02500 28.56292 34.93304 40.0
    0.02632 28.54236 32.81412 38.0
    0.03448 28.52178 31.25815 29.0
    0.03448 28.50117 30.24992 29.0
    0.0385 28.48058 29.65713 26.0
    0.0500 28.45995 29.19818 20.0
    0.03333 28.43934 29.01659 30.0
    0.0357 28.41869 28.90583 28.0
    0.02564 28.39806 28.97146 39.0
    0.03226 28.37740 28.91772 31.0
    0.0370 28.35675 28.87378 27.0
    0.0400 28.33608 28.83661 25.0
    0.0370 28.31540 28.81838 27.0
    0.03125 28.29471 28.79183 32.0
    0.03125 28.27403 28.77129 32.0
    0.0400 28.25333 28.75322 25.0
    0.0417 28.23265 28.73925 24.0
    0.0357 28.21193 28.72957 28.0
    0.03333 28.19124 28.72478 30.0
    0.02381 28.17052 28.72629 42.0
    0.03125 28.14982 28.73784 32.0
    0.02941 28.12910 28.76888 34.0
    0.03226 28.10839 28.84094 31.0
    0.0385 28.08767 29.10229 26.0
    0.0500 28.06696 29.41382 20.0
    0.0357 28.04624 29.96297 28.0
    0.0357 28.02553 30.78379 28.0
    0.03448 28.00482 31.92177 29.0
    0.0476 27.98410 33.19409 21.0
    0.02941 27.96339 34.30996 34.0
    0.0385 27.94269 34.86700 26.0
    0.02941 27.92199 34.71663 34.0
    0.02703 27.90130 33.91842 37.0
    0.02778 27.88060 32.81183 36.0
    0.03448 27.85992 31.74325 29.0
    0.02439 27.83922 30.93578 41.0
    0.02632 27.81856 30.47439 38.0
    0.03448 27.79788 30.34890 29.0
    0.03448 27.77722 30.59413 29.0
    0.02778 27.75657 31.22845 36.0
    0.02500 27.73593 32.70415 40.0
    0.02439 27.71528 35.98087 41.0
    0.02083 27.69467 42.78183 48.0
    0.01613 27.67405 55.51820 62.0
    0.01250 27.65343 76.42757 80.0
    0.01087 27.63284 105.91090 92.0
    0.00746 27.61225 140.84573 134.0
    0.00568 27.59169 173.80688 176.0
    0.00521 27.57112 194.85574 192.0
    0.00483 27.55058 196.17101 207.0
    0.00546 27.53004 178.15135 183.0
    0.00667 27.50954 148.72722 150.0
    0.00741 27.48903 116.89486 135.0
    0.01064 27.46855 88.91755 94.0
    0.01563 27.44807 67.53388 64.0
    0.01923 27.42761 52.79116 52.0
    0.01493 27.40718 43.40527 67.0
    0.01754 27.38676 37.81550 57.0
    0.02632 27.36635 34.77510 38.0
    0.02083 27.34598 33.50200 48.0
    0.02941 27.32560 33.57824 34.0
    0.03226 27.30527 34.83059 31.0
    0.02500 27.28493 37.16104 40.0
    0.03333 27.26464 40.34318 30.0
    0.02326 27.24435 43.87897 43.0
    0.01961 27.22409 46.94678 51.0
    0.01887 27.20385 48.62548 53.0
    0.01852 27.18363 48.47716 54.0
    0.01887 27.16343 47.08643 53.0
    0.01818 27.14327 45.88594 55.0
    0.01887 27.12312 46.78591 53.0
    0.01493 27.10300 51.91850 67.0
    0.01449 27.08290 63.23838 69.0
    0.01282 27.06284 81.69551 78.0
    0.01075 27.04279 106.24138 93.0
    0.00662 27.02277 133.05193 151.0
    0.00637 27.00277 155.15521 157.0
    0.00633 26.98282 164.85999 158.0
    0.00629 26.96287 157.88705 159.0
    0.00847 26.94297 137.30986 118.0
    0.00870 26.92309 110.61137 115.0
    0.01235 26.90324 84.82651 81.0
    0.01667 26.88342 64.26566 60.0
    0.01493 26.86364 50.49136 67.0
    0.02174 26.84388 43.09126 46.0
    0.02381 26.82414 41.04065 42.0
    0.02564 26.80445 43.52225 39.0
    0.02326 26.78478 50.09785 43.0
    0.01370 26.76516 60.15924 73.0
    0.01408 26.74555 72.28083 71.0
    0.01053 26.72600 83.76871 95.0
    0.01075 26.70646 91.02967 93.0
    0.01149 26.68697 91.03506 87.0
    0.01333 26.66751 83.70699 75.0
    0.01220 26.64809 71.97284 82.0
    0.02381 26.62870 59.38475 42.0
    0.02174 26.60936 48.56306 46.0
    0.02041 26.59004 40.69704 49.0
    0.03030 26.57076 35.82809 33.0
    0.03125 26.55152 33.38156 32.0
    0.0400 26.53233 32.79308 25.0
    0.03125 26.51315 33.86339 32.0
    0.01961 26.49405 36.84047 51.0
    0.01887 26.47495 42.22548 53.0
    0.02174 26.45592 50.31833 46.0
    0.01613 26.43690 60.71566 62.0
    0.01351 26.41795 71.72550 74.0
    0.01299 26.39903 80.83382 77.0
    0.01149 26.38016 84.78487 87.0
    0.01205 26.36131 81.86383 83.0
    0.01111 26.34252 73.36408 90.0
    0.01613 26.32377 62.36012 62.0
    0.01818 26.30507 51.71978 55.0
    0.02632 26.28639 43.17770 38.0
    0.02778 26.26778 37.31098 36.0
    0.01923 26.24921 33.81858 52.0
    0.02703 26.23068 32.04617 37.0
    0.0526 26.21219 31.36177 19.0
    0.03125 26.19375 31.37696 32.0
    0.02703 26.17535 32.03080 37.0
    0.02857 26.15701 33.73899 35.0
    0.01695 26.13871 37.43327 59.0
    0.01639 26.12046 45.02879 61.0
    0.01515 26.10225 59.25327 66.0
    0.00952 26.08410 82.86311 105.0
    0.00840 26.06598 117.05743 119.0
    0.00613 26.04793 159.24467 163.0
    0.00455 26.02992 201.97131 220.0
    0.00362 26.01195 233.46646 276.0
    0.00351 25.99404 241.93954 285.0
    0.003390 25.97618 223.61562 295.0
    0.00373 25.95838 186.17096 268.0
    0.00585 25.94061 142.36658 171.0
    0.00769 25.92291 102.54364 130.0
    0.01190 25.90525 72.20895 84.0
    0.02000 25.88765 52.31366 50.0
    0.02564 25.87010 40.81804 39.0
    0.02222 25.85260 34.85839 45.0
    0.03448 25.83515 32.00657 29.0
    0.03333 25.81776 30.73626 30.0
    0.03448 25.80042 30.25224 29.0
    0.02500 25.78316 30.18537 40.0
    0.02128 25.76591 30.33223 47.0
    0.02703 25.74874 30.53216 37.0
    0.03226 25.73162 30.59048 31.0
    0.02500 25.71456 30.35237 40.0
    0.02381 25.69754 29.92763 42.0
    0.02222 25.68060 29.39695 45.0
    0.0385 25.66369 28.91285 26.0
    0.02564 25.64686 28.60523 39.0
    0.03030 25.63007 28.59250 33.0
    0.02273 25.61336 29.05854 44.0
    0.02326 25.59669 30.38625 43.0
    0.02222 25.58009 33.30801 45.0
    0.02128 25.56353 38.99012 47.0
    0.01667 25.54704 48.81482 60.0
    0.01613 25.53060 63.75655 62.0
    0.00909 25.51423 83.23675 110.0
    0.01020 25.49791 104.22977 98.0
    0.00806 25.48166 121.24483 124.0
    0.00758 25.46545 128.37958 132.0
    0.00787 25.44932 122.61855 127.0
    0.00917 25.43325 105.99860 109.0
    0.01087 25.41723 84.57733 92.0
    0.01754 25.40127 64.44174 57.0
    0.02041 25.38540 48.60593 49.0
    0.02778 25.36955 38.22993 36.0
    0.02564 25.35380 32.37704 39.0
    0.0357 25.33808 29.45032 28.0
    0.03030 25.32242 28.10475 33.0
    0.02381 25.30685 27.49050 42.0
    0.02381 25.29132 27.17945 42.0
    0.0370 25.27588 26.99186 27.0
    0.0385 25.26047 26.86027 26.0
    0.0357 25.24515 26.76091 28.0
    0.03333 25.22987 26.68413 30.0
    0.03125 25.21467 26.62527 32.0
    0.03333 25.19953 26.58134 30.0
    0.0385 25.18446 26.55042 26.0
    0.0417 25.16944 26.53118 24.0
    0.03030 25.15450 26.52281 33.0
    0.02326 25.13962 26.52493 43.0
    0.0385 25.12481 26.53757 26.0
    0.0455 25.11005 26.41938 22.0
    0.0385 25.09537 26.46010 26.0
    0.0500 25.08075 26.51263 20.0
    0.0417 25.06620 26.58676 24.0
    0.02941 25.05171 26.69272 34.0
    0.02632 25.03728 26.85935 38.0
    0.0385 25.02292 27.14767 26.0
    0.02703 25.00864 27.66693 37.0
    0.02632 24.99441 28.58116 38.0
    0.0455 24.98026 30.07266 22.0
    0.0385 24.96616 32.26055 26.0
    0.0417 24.95215 35.06683 24.0
    0.02439 24.93820 38.12751 41.0
    0.0385 24.92431 40.76694 26.0
    0.02439 24.91049 42.17212 41.0
    0.02857 24.89675 41.83555 35.0
    0.02564 24.88307 40.01350 39.0
    0.02174 24.86945 37.49108 46.0
    0.03030 24.85590 35.03829 33.0
    0.02564 24.84243 33.16484 39.0
    0.03333 24.82902 32.20168 30.0
    0.02941 24.81568 31.87816 34.0
    0.02564 24.80240 32.23545 39.0
    0.02439 24.78921 33.28797 41.0
    0.02000 24.77606 35.33154 50.0
    0.02500 24.76301 39.16882 40.0
    0.01639 24.75002 46.44626 61.0
    0.01220 24.73708 60.00542 82.0
    0.00935 24.72422 84.13972 107.0
    0.00671 24.71143 124.28488 149.0
    0.00621 24.69872 185.36507 161.0
    0.00372 24.68608 269.03137 269.0
    0.003115 24.67350 368.92538 321.0
    0.002165 24.66099 469.48557 462.0
    0.001745 24.64856 547.43677 573.0
    0.001698 24.63618 577.46838 589.0
    0.001745 24.62390 544.93402 573.0
    0.001938 24.61166 460.33322 516.0
    0.002632 24.59951 351.90283 380.0
    0.00380 24.58742 246.84935 263.0
    0.00658 24.57541 162.56393 152.0
    0.00980 24.56346 104.40279 102.0
    0.01493 24.55159 69.26412 67.0
    0.01887 24.53979 50.20868 53.0
    0.02326 24.52806 40.64703 43.0
    0.02222 24.51639 35.93673 45.0
    0.02564 24.50481 33.47651 39.0
    0.02778 24.49328 32.01125 36.0
    0.03448 24.48183 31.01116 29.0
    0.01818 24.47046 30.26093 55.0
    0.03030 24.45915 29.67269 33.0
    0.02778 24.44791 29.20265 36.0
    0.0400 24.43675 28.87574 25.0
    0.03030 24.42566 28.57993 33.0
    0.02857 24.41464 28.35061 35.0
    0.0556 24.40368 28.18021 18.0
    0.03333 24.39281 28.06442 30.0
    0.0526 24.38200 28.00400 19.0
    0.0435 24.37126 27.99403 23.0
    0.02778 24.36058 28.04105 36.0
    0.0455 24.34999 28.15358 22.0
    0.0400 24.33947 28.35077 25.0
    0.03125 24.32902 28.67719 32.0
    0.03333 24.31863 29.24358 30.0
    0.02439 24.30832 30.30829 41.0
    0.02857 24.29808 32.42430 35.0
    0.01852 24.28791 36.60235 54.0
    0.01887 24.27782 44.40161 53.0
    0.01250 24.26779 57.64469 80.0
    0.01299 24.25783 77.71886 77.0
    0.01031 24.24794 104.30935 97.0
    0.00769 24.23813 134.28670 130.0
    0.00741 24.22839 161.44943 135.0
    0.00621 24.21871 177.45070 161.0
    0.00658 24.20911 175.85730 152.0
    0.00725 24.19958 157.37474 138.0
    0.00862 24.19011 129.15541 116.0
    0.00980 24.18073 99.37180 102.0
    0.01493 24.17140 73.73479 67.0
    0.01923 24.16216 54.87991 52.0
    0.02564 24.15298 42.80300 39.0
    0.02273 24.14388 35.89875 44.0
    0.02703 24.13484 32.42006 37.0
    0.02564 24.12588 30.98432 39.0
    0.03226 24.11697 30.86304 31.0
    0.03030 24.10815 31.96218 33.0
    0.02083 24.09939 34.83907 48.0
    0.02273 24.09071 40.81562 44.0
    0.02083 24.08209 51.30464 48.0
    0.01852 24.07354 66.74469 54.0
    0.01087 24.06507 86.51109 92.0
    0.00917 24.05666 106.10609 109.0
    0.00758 24.04832 119.29266 132.0
    0.00752 24.04005 120.20828 133.0
    0.00787 24.03184 108.36794 127.0
    0.00962 24.02372 88.82844 104.0
    0.01429 24.01565 68.11402 70.0
    0.01754 24.00766 50.97425 57.0
    0.02778 23.99974 39.21086 36.0
    0.0385 23.99189 32.34311 26.0
    0.02703 23.98410 28.84113 37.0
    0.02564 23.97639 27.24428 39.0
    0.03030 23.96873 26.57836 33.0
    0.03333 23.96115 26.34642 30.0
    0.02941 23.95363 26.34405 34.0
    0.03448 23.94619 26.50617 29.0
    0.0357 23.93880 26.81359 28.0
    0.03030 23.93150 27.24451 33.0
    0.02128 23.92426 27.75312 47.0
    0.03030 23.91709 28.28378 33.0
    0.0385 23.90998 28.62611 26.0
    0.02439 23.90293 28.66528 41.0
    0.02778 23.89596 28.35814 36.0
    0.03030 23.88905 27.81605 33.0
    0.03226 23.88221 27.21541 31.0
    0.0500 23.87543 26.77898 20.0
    0.03226 23.86873 26.49262 31.0
    0.02703 23.86209 26.54546 37.0
    0.0385 23.85551 27.12154 26.0
    0.03333 23.84900 28.49838 30.0
    0.02632 23.84256 30.96545 38.0
    0.03448 23.83618 34.60828 29.0
    0.02222 23.82986 39.01669 45.0
    0.02326 23.82361 43.20227 43.0
    0.02778 23.81743 45.85820 36.0
    0.01667 23.81131 46.18077 60.0
    0.01493 23.80526 44.79871 67.0
    0.01818 23.79926 43.57281 55.0
    0.02041 23.79334 45.23935 49.0
    0.02083 23.78747 51.79223 48.0
    0.01754 23.78168 64.22076 57.0
    0.01389 23.77593 81.68508 72.0
    0.00971 23.77027 101.04113 103.0
    0.00833 23.76465 117.17392 120.0
    0.00862 23.75911 124.39532 116.0
    0.00901 23.75362 119.74717 111.0
    0.01087 23.74820 105.57346 92.0
    0.01389 23.74284 87.54769 72.0
    0.01020 23.73754 71.38495 98.0
    0.01250 23.73231 61.19009 80.0
    0.01754 23.72713 59.24462 57.0
    0.01563 23.72202 66.18620 64.0
    0.01370 23.71697 81.19370 73.0
    0.00917 23.71197 101.79018 109.0
    0.00909 23.70705 123.47094 110.0
    0.00621 23.70217 140.01637 161.0
    0.00595 23.69736 145.04057 168.0
    0.00741 23.69261 136.21819 135.0
    0.00800 23.68793 117.10195 125.0
    0.01053 23.68329 93.99326 95.0
    0.01316 23.67872 72.31276 76.0
    0.01961 23.67421 55.15545 51.0
    0.02273 23.66975 43.41947 44.0
    0.02083 23.66536 36.44798 48.0
    0.02273 23.66101 33.04577 44.0
    0.01887 23.65674 32.25319 53.0
    0.02083 23.65252 33.69508 48.0
    0.02500 23.64835 37.52646 40.0
    0.01887 23.64424 44.06776 53.0
    0.01724 23.64019 53.23861 58.0
    0.01449 23.63619 64.13472 69.0
    0.01282 23.63226 74.88274 78.0
    0.01075 23.62837 83.17063 93.0
    0.01111 23.62455 87.51746 90.0
    0.01351 23.62078 88.89651 74.0
    0.01316 23.61707 90.09005 76.0
    0.01493 23.61340 93.30905 67.0
    0.01266 23.60980 98.55576 79.0
    0.01176 23.60624 103.35459 85.0
    0.01299 23.60275 103.80652 77.0
    0.01053 23.59931 97.40575 95.0
    0.01205 23.59591 85.23987 83.0
    0.01818 23.59258 70.58013 55.0
    0.02041 23.58930 56.58613 49.0
    0.03030 23.58606 45.22810 33.0
    0.02564 23.58288 37.15871 39.0
    0.0370 23.57975 32.06669 27.0
    0.0455 23.57668 29.22843 22.0
    0.02500 23.57366 27.78983 40.0
    0.0357 23.57069 27.26192 28.0
    0.0400 23.56777 27.42155 25.0
    0.02778 23.56490 28.19526 36.0
    0.0455 23.56208 29.54885 22.0
    0.0370 23.55931 31.39640 27.0
    0.02381 23.55659 33.42964 42.0
    0.02632 23.55391 35.12031 38.0
    0.02857 23.55129 35.85787 35.0
    0.02941 23.54872 35.28386 34.0
    0.0357 23.54619 33.53522 28.0
    0.03226 23.54372 31.33142 31.0
    0.0400 23.54128 29.16017 25.0
    0.0500 23.53891 27.38419 20.0
    0.0588 23.53657 26.12763 17.0
    0.0385 23.53428 25.34304 26.0
    0.0435 23.53204 24.89853 23.0
    0.0476 23.52985 24.66340 21.0
    0.0385 23.52770 24.54048 26.0
    0.0435 23.52559 24.47323 23.0
    0.0417 23.52354 24.43649 24.0
    0.03448 23.52152 24.41884 29.0
    0.0417 23.51956 24.30463 24.0
    0.02857 23.51764 24.30741 35.0
    0.03448 23.51576 24.32064 29.0
    0.0556 23.51392 24.34686 18.0
    0.0556 23.51213 24.39388 18.0
    0.0370 23.51037 24.60082 27.0
    0.0435 23.50868 24.79881 23.0
    0.0370 23.50701 25.23563 27.0
    0.0400 23.50539 26.15314 25.0
    0.02778 23.50380 27.91637 36.0
    0.02381 23.50227 30.89058 42.0
    0.0357 23.50076 35.21112 28.0
    0.02326 23.49931 40.47731 43.0
    0.02273 23.49789 45.65111 44.0
    0.02083 23.49651 49.24881 48.0
    0.02083 23.49517 50.04081 48.0
    0.01818 23.49387 47.88602 55.0
    0.02041 23.49261 43.89605 49.0
    0.02703 23.49140 39.35398 37.0
    0.02941 23.49021 35.21921 34.0
    0.0385 23.48907 32.00543 26.0
    0.02778 23.48796 29.87687 36.0
    0.02778 23.48689 28.85863 36.0
    0.02564 23.48585 28.98780 39.0
    0.02500 23.48486 30.78756 40.0
    0.02564 23.48390 34.92610 39.0
    0.02000 23.48297 42.37266 50.0
    0.01408 23.48208 53.95855 71.0
    0.01220 23.48123 69.71267 82.0
    0.01075 23.48041 88.34173 93.0
    0.00962 23.47963 106.89604 104.0
    0.00725 23.47887 121.40210 138.0
    0.00787 23.47816 128.60826 127.0
    0.00649 23.47747 127.62592 154.0
    0.00685 23.47683 119.08419 146.0
    0.00990 23.47620 104.52695 101.0
    0.00926 23.47562 86.87193 108.0
    0.01370 23.47507 69.49942 73.0
    0.02000 23.47455 54.77064 50.0
    0.02632 23.47406 43.72329 38.0
    0.02381 23.47359 36.27079 42.0
    0.02564 23.47317 31.75297 39.0
    0.03125 23.47277 29.27307 32.0
    0.03125 23.47240 28.06968 32.0
    0.03226 23.47207 27.62851 31.0
    0.02703 23.47175 27.69544 37.0
    0.0400 23.47147 28.21198 25.0
    0.0455 23.47122 29.23962 22.0
    0.02703 23.47099 30.89982 37.0
    0.02703 23.47081 33.34362 37.0
    0.01887 23.47063 36.81315 53.0
    0.02041 23.47049 41.76584 49.0
    0.01613 23.47038 49.07092 62.0
    0.01389 23.47029 60.02815 72.0
    0.01124 23.47023 75.96691 89.0
    0.01010 23.47019 97.22701 99.0
    0.00820 23.47017 122.02263 122.0
    0.00714 23.47019 145.59518 140.0
    0.00629 23.47023 161.04199 159.0
    0.00658 23.47029 162.09259 152.0
    0.00741 23.47038 147.95175 135.0
    0.00800 23.47049 123.96106 125.0
    0.01000 23.47062 97.14730 100.0
    0.01282 23.47077 73.04182 78.0
    0.02128 23.47095 54.50058 47.0
    0.0357 23.47115 42.00926 28.0
    0.02941 23.47137 34.46770 34.0
    0.03125 23.47161 30.37782 32.0
    0.0526 23.47189 28.18699 19.0
    0.03030 23.47217 27.02807 33.0
    0.02857 23.47247 26.36582 35.0
    0.0370 23.47280 26.00112 27.0
    0.0400 23.47314 25.69587 25.0
    0.0370 23.47351 25.45981 27.0
    0.02941 23.47389 25.26988 34.0
    0.0417 23.47429 25.11453 24.0
    0.03226 23.47471 24.98617 31.0
    0.0400 23.47515 24.94176 25.0
    0.0455 23.47561 24.85605 22.0
    0.0370 23.47608 24.78578 27.0
    0.0556 23.47657 24.72891 18.0
    0.0476 23.47708 24.68371 21.0
    0.0385 23.47760 24.65169 26.0
    0.0556 23.47814 24.62671 18.0
    0.0435 23.47869 24.61080 23.0
    0.0455 23.47927 24.56122 22.0
    0.0385 23.47984 24.56422 26.0
    0.03226 23.48045 24.57603 31.0
    0.0400 23.48106 24.57525 25.0
    0.03448 23.48168 24.58297 29.0
    0.0455 23.48233 24.62690 22.0
    0.0714 23.48298 24.68363 14.0
    0.0500 23.48364 24.75539 20.0
    0.0455 23.48432 24.84554 22.0
    0.0500 23.48501 24.95908 20.0
    0.0526 23.48571 25.10548 19.0
    0.0400 23.48643 25.30495 25.0
    0.03333 23.48715 25.60795 30.0
    0.02857 23.48789 26.13896 35.0
    0.03125 23.48863 27.19136 32.0
    0.02564 23.48939 29.37569 39.0
    0.02273 23.49015 33.79731 44.0
    0.01786 23.49092 42.06448 56.0
    0.01408 23.49172 55.92200 71.0
    0.01538 23.49251 76.17240 65.0
    0.00917 23.49331 101.35526 109.0
    0.00813 23.49412 126.66457 123.0
    0.00699 23.49494 144.81648 143.0
    0.00562 23.49576 148.96320 178.0
    0.00637 23.49660 137.19919 157.0
    0.00775 23.49743 114.25297 129.0
    0.01099 23.49828 87.87569 91.0
    0.01205 23.49913 64.62814 83.0
    0.01667 23.49998 47.66039 60.0
    0.01695 23.50085 37.43716 59.0
    0.02778 23.50172 32.33709 36.0
    0.03030 23.50259 30.69519 33.0
    0.02564 23.50347 31.51623 39.0
    0.02564 23.50435 34.68468 39.0
    0.03030 23.50523 40.67276 33.0
    0.02174 23.50612 50.01081 46.0
    0.01695 23.50701 62.60020 59.0
    0.01493 23.50791 77.22394 67.0
    0.01205 23.50881 91.33954 83.0
    0.00952 23.50971 101.66111 105.0
    0.00962 23.51061 105.73538 104.0
    0.01020 23.51152 104.30628 98.0
    0.01333 23.51242 100.99504 75.0
    0.01020 23.51333 99.35194 98.0
    0.00980 23.51423 100.72021 102.0
    0.01136 23.51515 103.65622 88.0
    0.01000 23.51606 104.60170 100.0
    0.00926 23.51696 100.20933 108.0
    0.01000 23.51788 90.06293 100.0
    0.01220 23.51878 76.58604 82.0
    0.01587 23.51970 62.76901 63.0
    0.01563 23.52059 50.73296 64.0
    0.02326 23.52150 41.49889 43.0
    0.03226 23.52240 35.11212 31.0
    0.03125 23.52331 31.05448 32.0
    0.0417 23.52420 28.61355 24.0
    0.0455 23.52509 27.18395 22.0
    0.03333 23.52599 26.34110 30.0
    0.0556 23.52688 25.82912 18.0
    0.02703 23.52776 25.50168 37.0
    0.02703 23.52865 25.28056 37.0
    0.0526 23.52953 25.12470 19.0
    0.02500 23.53040 25.01591 40.0
    0.0370 23.53127 24.95133 27.0
    0.03226 23.53213 24.94537 31.0
    0.0400 23.53300 25.03715 25.0
    0.03333 23.53385 25.30112 30.0
    0.0357 23.53470 25.85100 28.0
    0.0357 23.53554 26.81750 28.0
    0.02778 23.53638 28.29565 36.0
    0.02326 23.53720 30.25451 43.0
    0.0385 23.53804 32.47002 26.0
    0.02857 23.53885 34.49049 35.0
    0.02222 23.53966 35.72977 45.0
    0.02439 23.54046 35.69620 41.0
    0.02381 23.54126 34.40692 42.0
    0.03125 23.54205 32.30563 32.0
    0.03448 23.54282 30.11083 29.0
    0.03448 23.54359 28.21569 29.0
    0.03030 23.54435 26.89671 33.0
    0.03448 23.54510 26.29287 29.0
    0.03333 23.54585 26.50433 30.0
    0.03125 23.54658 27.64556 32.0
    0.0370 23.54730 29.79263 27.0
    0.0370 23.54801 32.83126 27.0
    0.03448 23.54873 36.27789 29.0
    0.02632 23.54941 39.27069 38.0
    0.02083 23.55010 40.78400 48.0
    0.02381 23.55077 40.20558 42.0
    0.02041 23.55143 37.75768 49.0
    0.02703 23.55207 34.38811 37.0
    0.02632 23.55272 31.09908 38.0
    0.0385 23.55334 28.56653 26.0
    0.0455 23.55396 26.99144 22.0
    0.0455 23.55456 26.42353 22.0
    0.0435 23.55515 26.55593 23.0
    0.0435 23.55573 27.09854 23.0
    0.02857 23.55629 27.76723 35.0
    0.03333 23.55684 28.30409 30.0
    0.03448 23.55738 28.52821 29.0
    0.0455 23.55790 28.37372 22.0
    0.0370 23.55842 28.12501 27.0
    0.0476 23.55892 27.87446 21.0
    0.0526 23.55940 27.68158 19.0
    0.03030 23.55987 27.49151 33.0
    0.0476 23.56032 27.19669 21.0
    0.03125 23.56076 26.76332 32.0
    0.0417 23.56118 26.28475 24.0
    0.0357 23.56159 25.93090 28.0
    0.0357 23.56199 25.88744 28.0
    0.03030 23.56237 26.30312 33.0
    0.0500 23.56273 27.21962 20.0
    0.03226 23.56308 28.50235 31.0
    0.0476 23.56341 29.81329 21.0
    0.0417 23.56373 30.69857 24.0
    0.0385 23.56403 30.76019 26.0
    0.03125 23.56432 29.96769 32.0
    0.0455 23.56458 28.66054 22.0
    0.03030 23.56483 27.30360 33.0
    0.0526 23.56506 26.27582 19.0
    0.0357 23.56528 25.81058 28.0
    0.03125 23.56548 25.99879 32.0
    0.0500 23.56565 26.86192 20.0
    0.02941 23.56582 28.34373 34.0
    0.0370 23.56596 30.26185 27.0
    0.0400 23.56609 32.26626 25.0
    0.03333 23.56620 33.83734 30.0
    0.02703 23.56629 34.42285 37.0
    0.03226 23.56635 33.79886 31.0
    0.0400 23.56642 32.22633 25.0
    0.02564 23.56645 30.24771 39.0
    0.0556 23.56647 28.36266 18.0
    0.0476 23.56646 26.89550 21.0
    0.0370 23.56644 25.98603 27.0
    0.0370 23.56639 25.67260 27.0
    0.03448 23.56634 25.98787 29.0
    0.0417 23.56626 27.02540 24.0
    0.03333 23.56616 28.92424 30.0
    0.02857 23.56604 31.75445 35.0
    0.02778 23.56590 35.37255 36.0
    0.0385 23.56574 39.28065 26.0
    0.0370 23.56556 42.62458 27.0
    0.02778 23.56536 44.35508 36.0
    0.02857 23.56514 43.77481 35.0
    0.02564 23.56490 41.12622 39.0
    0.03448 23.56463 37.36293 29.0
    0.02564 23.56435 33.48203 39.0
    0.02439 23.56405 30.16250 41.0
    0.0370 23.56373 27.71043 27.0
    0.0417 23.56337 26.11115 24.0
    0.0417 23.56301 25.18391 24.0
    0.0455 23.56262 24.70906 22.0
    0.0400 23.56221 24.51726 25.0
    0.03333 23.56178 24.49998 30.0
    0.0417 23.56133 24.62524 24.0
    0.0357 23.56085 24.85743 28.0
    0.02703 23.56036 25.16044 37.0
    0.0370 23.55984 25.47626 27.0
    0.03125 23.55930 25.72811 32.0
    0.0455 23.55874 25.85309 22.0
    0.0370 23.55816 25.87159 27.0
    0.02857 23.55755 25.89700 35.0
    0.0385 23.55692 26.09044 26.0
    0.03226 23.55627 26.58600 31.0
    0.0400 23.55560 27.43278 25.0
    0.03448 23.55491 28.55172 29.0
    0.0357 23.55418 29.73659 28.0
    0.0417 23.55345 30.69334 24.0
    0.02174 23.55268 31.17562 46.0
    0.02941 23.55189 31.18566 34.0
    0.03125 23.55108 30.99945 32.0
    0.0357 23.55026 30.91353 28.0
    0.0400 23.54940 31.02810 25.0
    0.03333 23.54852 31.19591 30.0
    0.02703 23.54762 31.11055 37.0
    0.02703 23.54670 30.53805 37.0
    0.03333 23.54575 29.54259 30.0
    0.03125 23.54478 28.43691 32.0
    0.0435 23.54379 27.56742 23.0
    0.03125 23.54277 27.17004 32.0
    0.0476 23.54173 27.28937 21.0
    0.0667 23.54067 27.76171 15.0
    0.03448 23.53958 28.31012 29.0
    0.0417 23.53847 28.58329 24.0
    0.0556 23.53733 28.35930 18.0
    0.0588 23.53618 27.67003 17.0
    0.02778 23.53500 26.73447 36.0
    0.0526 23.53380 25.89406 19.0
    0.0417 23.53257 25.12006 24.0
    0.0357 23.53132 24.57622 28.0
    0.0556 23.53005 24.25110 18.0
    0.0769 23.52875 24.09986 13.0
    0.0556 23.52743 24.08059 18.0
    0.0500 23.52608 24.17329 20.0
    0.0455 23.52471 24.37577 22.0
    0.0435 23.52332 24.68492 23.0
    0.0667 23.52190 25.05652 15.0
    0.0526 23.52047 25.46638 19.0
    0.0625 23.51900 25.79530 16.0
    0.0370 23.51752 25.93236 27.0
    0.0455 23.51601 25.82100 22.0
    0.0435 23.51448 25.50786 23.0
    0.0385 23.51291 25.10168 26.0
    0.0476 23.51134 24.70442 21.0
    0.0769 23.50973 24.38317 13.0
    0.0435 23.50810 24.16426 23.0
    0.0500 23.50645 24.04619 20.0
    0.0500 23.50477 24.01442 20.0
    0.03448 23.50308 24.05428 29.0
    0.0400 23.50136 24.15325 25.0
    0.0435 23.49961 24.29539 23.0
    0.0476 23.49784 24.50551 21.0
    0.0455 23.49604 24.64663 22.0
    0.0500 23.49423 24.75394 20.0
    0.0455 23.49239 24.74792 22.0
    0.03030 23.49053 24.66795 33.0
    0.0556 23.48864 24.55261 18.0
    0.0400 23.48673 24.44123 25.0
    0.0400 23.48480 24.36064 25.0
    0.0400 23.48285 24.32153 25.0
    0.0385 23.48087 24.32430 26.0
    0.0500 23.47886 24.35771 20.0
    0.0588 23.47684 24.41044 17.0
    0.0500 23.47479 24.48898 20.0
    0.0435 23.47273 24.58608 23.0
    0.1000 23.47063 24.70333 10.0
    0.0625 23.46851 24.84448 16.0
    0.0455 23.46638 25.01654 22.0
    0.0455 23.46421 25.22769 22.0
    0.03226 23.46203 25.51801 31.0
    0.0417 23.45982 25.92935 24.0
    0.02857 23.45759 26.60203 35.0
    0.03226 23.45534 27.81753 31.0
    0.03448 23.45307 30.10689 29.0
    0.02439 23.45077 34.31002 41.0
    0.02703 23.44845 41.52326 37.0
    0.02041 23.44611 52.74278 49.0
    0.01449 23.44375 68.30283 69.0
    0.01299 23.44137 87.13049 77.0
    0.01316 23.43896 106.37991 76.0
    0.00971 23.43652 121.46353 103.0
    0.00935 23.43407 127.39166 107.0
    0.01099 23.43160 121.72857 91.0
    0.00980 23.42911 106.82169 102.0
    0.01351 23.42659 87.64026 74.0
    0.02041 23.42406 68.80192 49.0
    0.01961 23.42150 53.18930 51.0
    0.0385 23.41892 41.92519 26.0
    0.03226 23.41632 34.68053 31.0
    0.0385 23.41369 30.47403 26.0
    0.0435 23.41105 28.20869 23.0
    0.0370 23.40838 27.03956 27.0
    0.0357 23.40570 26.43150 28.0
    0.0769 23.40300 26.09942 13.0
    0.0417 23.40027 25.91400 24.0
    0.0476 23.39752 25.82018 21.0
    0.03448 23.39476 25.81263 29.0
    0.02778 23.39197 25.89574 36.0
    0.03226 23.38917 26.19836 31.0
    0.03448 23.38634 26.75549 29.0
    0.0526 23.38349 27.87822 19.0
    0.02857 23.38062 29.92865 35.0
    0.03226 23.37774 33.29494 31.0
    0.02500 23.37484 38.18705 40.0
    0.02439 23.37190 44.40783 41.0
    0.02857 23.36896 51.13648 35.0
    0.01852 23.36600 56.95949 54.0
    0.01786 23.36301 60.16025 56.0
    0.01818 23.36001 59.66119 55.0
    0.01724 23.35699 55.96324 58.0
    0.01961 23.35395 50.77962 51.0
    0.02564 23.35089 45.98068 39.0
    0.02083 23.34782 43.03199 48.0
    0.01852 23.34472 42.94947 54.0
    0.01587 23.34161 46.38355 63.0
    0.01351 23.33848 53.71249 74.0
    0.01220 23.33533 64.84966 82.0
    0.00862 23.33217 78.78407 116.0
    0.00971 23.32898 93.30356 103.0
    0.00649 23.32578 104.91679 154.0
    0.00671 23.32256 109.81841 149.0
    0.00763 23.31933 106.13173 131.0
    0.01136 23.31607 95.40955 88.0
    0.01587 23.31280 81.02568 63.0
    0.01818 23.30951 66.15123 55.0
    0.01923 23.30620 53.06329 52.0
    0.02326 23.30289 42.93919 43.0
    0.02381 23.29955 35.89425 42.0
    0.03226 23.29620 31.42950 31.0
    0.03226 23.29283 28.81697 31.0
    0.0357 23.28945 27.41330 28.0
    0.0357 23.28604 26.75864 28.0
    0.0476 23.28263 26.58311 21.0
    0.0667 23.27920 26.73792 15.0
    0.0455 23.27575 27.12028 22.0
    0.03226 23.27229 27.53158 31.0
    0.03030 23.26881 28.00140 33.0
    0.03448 23.26532 28.29044 29.0
    0.02778 23.26182 28.31859 36.0
    0.03125 23.25830 28.14248 32.0
    0.0625 23.25476 27.91092 16.0
    0.03226 23.25121 27.78740 31.0
    0.03125 23.24765 27.94056 32.0
    0.02778 23.24407 28.60488 36.0
    0.0357 23.24049 30.17093 28.0
    0.02632 23.23688 33.22176 38.0
    0.03226 23.23327 38.42533 31.0
    0.02564 23.22964 46.30709 39.0
    0.01563 23.22599 56.84164 64.0
    0.01667 23.22234 69.12948 60.0
    0.01316 23.21867 81.20399 76.0
    0.01124 23.21499 90.40475 89.0
    0.00962 23.21130 94.15099 104.0
    0.01075 23.20760 91.47312 93.0
    0.01266 23.20388 83.85764 79.0
    0.01818 23.20015 73.90503 55.0
    0.01695 23.19641 63.69292 59.0
    0.01923 23.19266 54.28968 52.0
    0.02128 23.18890 46.19413 47.0
    0.0370 23.18513 39.62532 27.0
    0.02273 23.18134 34.59724 44.0
    0.02564 23.17755 30.93666 39.0
    0.0370 23.17374 28.41269 27.0
    0.0455 23.16993 26.76429 22.0
    0.0417 23.16610 25.74277 24.0
    0.0357 23.16227 25.12983 28.0
    0.0370 23.15842 24.76122 27.0
    0.0417 23.15457 24.52961 24.0
    0.0556 23.15070 24.39468 18.0
    0.0417 23.14684 24.28181 24.0
    0.0417 23.14295 24.19767 24.0
    0.0556 23.13907 24.13824 18.0
    0.0370 23.13517 24.10720 27.0
    0.0588 23.13126 24.11817 17.0
    0.0556 23.12735 24.19824 18.0
    0.0714 23.12342 24.38951 14.0
    0.0400 23.11949 24.74398 25.0
    0.02778 23.11555 25.30390 36.0
    0.0769 23.11161 26.07414 13.0
    0.0400 23.10766 26.98804 25.0
    0.03226 23.10370 27.89488 31.0
    0.03448 23.09974 28.56548 29.0
    0.03448 23.09576 28.76682 29.0
    0.0455 23.09178 28.41119 22.0
    0.03333 23.08780 27.63631 30.0
    0.03448 23.08381 26.68741 29.0
    0.0357 23.07981 25.77575 28.0
    0.0417 23.07581 25.03309 24.0
    0.0400 23.07180 24.50456 25.0
    0.03226 23.06779 24.10599 31.0
    0.0400 23.06377 23.92905 25.0
    0.0500 23.05975 23.85257 20.0
    0.0455 23.05572 23.84474 22.0
    0.0476 23.05169 23.88913 21.0
    0.0556 23.04765 23.99634 18.0
    0.0370 23.04362 24.21106 27.0
    0.0417 23.03957 24.62886 24.0
    0.0385 23.03552 25.40940 26.0
    0.0370 23.03147 26.77370 27.0
    0.03333 23.02742 28.94668 30.0
    0.02778 23.02337 32.08254 36.0
    0.03448 23.01930 36.00344 29.0
    0.03226 23.01524 40.28463 31.0
    0.02326 23.01118 44.01661 43.0
    0.02439 23.00711 46.14175 41.0
    0.02941 23.00304 45.85990 34.0
    0.02083 22.99897 43.30487 48.0
    0.02439 22.99490 39.42094 41.0
    0.02857 22.99083 35.27435 35.0
    0.02326 22.98675 31.62683 43.0
    0.03226 22.98268 28.86396 31.0
    0.03030 22.97861 27.00300 33.0
    0.0455 22.97453 25.98401 22.0
    0.0400 22.97045 25.63373 25.0
    0.02778 22.96638 25.93577 36.0
    0.0625 22.96230 27.03629 16.0
    0.03125 22.95822 29.19710 32.0
    0.02857 22.95415 32.65500 35.0
    0.02632 22.95008 37.38118 38.0
    0.02857 22.94600 42.88588 35.0
    0.01852 22.94193 48.11054 54.0
    0.01613 22.93785 51.61230 62.0
    0.02083 22.93379 52.10118 48.0
    0.02381 22.92971 49.36434 42.0
    0.01852 22.92565 44.45356 54.0
    0.02041 22.92159 38.84665 49.0
    0.02632 22.91753 33.73656 38.0
    0.0385 22.91347 29.77522 26.0
    0.03333 22.90941 27.09974 30.0
    0.0400 22.90536 25.49356 25.0
    0.0417 22.90131 24.62362 24.0
    0.0357 22.89726 24.19205 28.0
    0.0417 22.89322 23.98188 24.0
    0.0417 22.88917 23.88151 24.0
    0.0357 22.88514 23.83495 28.0
    0.0588 22.88111 23.84949 17.0
    0.0417 22.87708 23.85547 24.0
    0.0667 22.87306 23.88044 15.0
    0.0370 22.86904 23.92500 27.0
    0.0357 22.86503 23.99297 28.0
    0.0526 22.86102 24.09216 19.0
    0.03448 22.85701 24.24718 29.0
    0.0588 22.85302 24.52372 17.0
    0.0400 22.84903 25.08852 25.0
    0.02941 22.84505 26.31169 34.0
    0.0385 22.84106 28.84169 26.0
    0.02778 22.83709 33.64021 36.0
    0.02326 22.83312 41.66881 43.0
    0.02174 22.82916 53.31197 46.0
    0.01299 22.82521 67.64536 77.0
    0.01429 22.82127 82.14790 70.0
    0.01064 22.81733 93.10587 94.0
    0.00877 22.81340 97.31224 114.0
    0.01299 22.80947 93.86446 77.0
    0.01042 22.80556 84.28206 96.0
    0.01449 22.80165 71.33333 69.0
    0.01923 22.79775 58.14833 52.0
    0.01923 22.79386 46.89864 52.0
    0.02564 22.78998 38.45813 39.0
    0.0385 22.78611 32.78694 26.0
    0.02778 22.78224 29.41552 36.0
    0.03333 22.77839 27.68327 30.0
    0.0357 22.77454 27.14533 28.0
    0.03333 22.77071 27.59983 30.0
    0.0400 22.76688 29.10487 25.0
    0.02857 22.76306 31.93048 35.0
    0.02439 22.75926 36.41062 41.0
    0.02857 22.75546 42.67033 35.0
    0.01818 22.75168 50.35671 55.0
    0.02041 22.74791 58.37356 49.0
    0.01639 22.74414 64.91480 61.0
    0.01852 22.74039 67.86804 54.0
    0.01408 22.73665 66.02252 71.0
    0.01370 22.73292 60.09358 73.0
    0.01724 22.72919 52.07250 58.0
    0.02703 22.72549 44.00541 37.0
    0.02703 22.72180 37.19084 37.0
    0.03448 22.71811 32.25213 29.0
    0.03226 22.71444 29.11984 31.0
    0.0588 22.71079 27.45778 17.0
    0.0400 22.70714 26.92094 25.0
    0.03333 22.70351 27.35739 30.0
    0.03125 22.69989 28.87628 32.0
    0.02778 22.69628 31.71012 36.0
    0.02564 22.69269 36.12667 39.0
    0.02500 22.68911 42.08488 40.0
    0.02326 22.68555 49.03677 43.0
    0.01613 22.68200 55.80367 62.0
    0.01587 22.67846 60.77727 63.0
    0.01639 22.67493 62.52291 61.0
    0.01515 22.67142 60.88054 66.0
    0.01515 22.66792 57.26616 66.0
    0.02273 22.66445 53.48329 44.0
    0.01818 22.66098 51.25895 55.0
    0.02439 22.65753 51.78074 41.0
    0.01887 22.65410 55.76492 53.0
    0.01818 22.65067 63.47836 55.0
    0.01613 22.64727 74.19102 62.0
    0.01176 22.64388 85.96100 85.0
    0.01124 22.64050 95.59624 89.0
    0.01149 22.63715 99.87049 87.0
    0.00909 22.63381 97.20875 110.0
    0.01075 22.63048 89.21731 93.0
    0.01299 22.62717 79.94488 77.0
    0.01408 22.62388 73.51154 71.0
    0.01639 22.62060 72.22104 61.0
    0.01538 22.61735 75.87305 65.0
    0.01724 22.61411 82.01584 58.0
    0.01075 22.61088 87.06084 93.0
    0.01190 22.60767 87.93870 84.0
    0.01149 22.60448 83.88132 87.0
    0.01493 22.60131 76.40816 67.0
    0.01282 22.59816 67.79079 78.0
    0.01538 22.59501 59.68779 65.0
    0.02000 22.59190 52.71628 50.0
    0.01786 22.58879 46.69518 56.0
    0.01818 22.58571 41.37641 55.0
    0.02632 22.58264 36.73716 38.0
    0.02857 22.57960 32.88382 35.0
    0.02941 22.57657 29.88898 34.0
    0.0526 22.57356 27.74890 19.0
    0.03030 22.57057 26.34821 33.0
    0.03030 22.56760 25.51015 33.0
    0.0526 22.56465 25.04921 19.0
    0.02857 22.56171 24.82314 35.0
    0.0455 22.55880 24.74807 22.0
    0.0526 22.55591 24.80099 19.0
    0.03333 22.55303 25.01940 30.0
    0.0667 22.55018 25.50946 15.0
    0.0435 22.54734 26.46246 23.0
    0.02703 22.54452 28.16240 37.0
    0.0357 22.54173 30.98364 28.0
    0.02083 22.53895 35.32898 48.0
    0.02326 22.53620 41.50722 43.0
    0.02222 22.53346 49.40225 45.0
    0.02083 22.53074 58.21662 48.0
    0.01887 22.52806 66.33940 53.0
    0.01667 22.52538 71.75553 60.0
    0.02128 22.52273 72.72760 47.0
    0.01471 22.52009 68.56458 68.0
    0.01923 22.51749 60.38665 52.0
    0.02041 22.51490 50.67841 49.0
    0.02703 22.51233 41.68254 37.0
    0.03030 22.50979 34.78003 33.0
    0.0455 22.50726 30.28586 22.0
    0.0435 22.50476 27.81579 23.0
    0.0357 22.50227 26.70307 28.0
    0.03448 22.49981 26.37246 29.0
    0.0400 22.49738 26.45108 25.0
    0.02778 22.49496 26.76788 36.0
    0.03333 22.49256 27.32735 30.0
    0.03226 22.49019 28.32197 31.0
    0.0385 22.48784 30.18096 26.0
    0.02174 22.48551 33.60530 46.0
    0.01961 22.48320 39.55698 51.0
    0.02041 22.48092 49.05099 49.0
    0.01923 22.47866 62.80840 52.0
    0.01515 22.47642 80.70211 66.0
    0.01220 22.47421 101.42747 82.0
    0.00781 22.47201 122.23358 128.0
    0.00840 22.46984 139.36980 119.0
    0.00709 22.46770 149.56406 141.0
    0.00741 22.46557 152.28397 135.0
    0.00725 22.46346 149.11229 138.0
    0.00714 22.46138 141.11443 140.0
    0.00758 22.45933 128.52036 132.0
    0.01000 22.45729 111.67815 100.0
    0.01282 22.45528 92.75089 78.0
    0.01786 22.45330 74.40753 56.0
    0.01754 22.45134 58.68316 57.0
    0.01923 22.44940 46.50204 52.0
    0.02174 22.44748 37.94144 46.0
    0.02000 22.44559 32.42439 50.0
    0.02857 22.44372 29.12476 35.0
    0.03030 22.44187 27.24417 33.0
    0.0455 22.44005 26.17738 22.0
    0.0357 22.43826 25.54666 28.0
    0.03125 22.43648 25.14653 32.0
    0.02381 22.43472 24.88686 42.0
    0.02632 22.43300 24.74549 38.0
    0.02941 22.43130 24.74540 34.0
    0.02857 22.42962 24.93700 35.0
    0.03333 22.42796 25.37286 30.0
    0.02857 22.42633 26.06771 35.0
    0.03333 22.42472 26.94941 30.0
    0.0370 22.42313 27.83967 27.0
    0.0385 22.42158 28.49568 26.0
    0.02941 22.42004 28.64529 34.0
    0.0435 22.41853 28.24276 23.0
    0.03030 22.41704 27.46109 33.0
    0.03030 22.41558 26.58326 33.0
    0.0417 22.41414 25.93219 24.0
    0.0476 22.41273 25.73025 21.0
    0.0476 22.41134 26.16989 21.0
    0.0370 22.40997 27.43561 27.0
    0.03226 22.40863 29.72127 31.0
    0.03226 22.40731 33.17477 31.0
    0.02222 22.40602 37.79906 45.0
    0.02381 22.40475 43.29080 42.0
    0.01961 22.40350 48.98660 51.0
    0.02703 22.40228 53.93477 37.0
    0.02083 22.40109 57.07021 48.0
    0.02439 22.39991 57.37356 41.0
    0.02174 22.39877 54.50743 46.0
    0.02381 22.39764 49.29089 42.0
    0.01923 22.39654 43.12611 52.0
    0.02381 22.39547 37.24640 42.0
    0.02500 22.39442 32.39128 40.0
    0.0417 22.39339 28.83805 24.0
    0.03226 22.39239 26.49150 31.0
    0.0385 22.39141 25.07634 26.0
    0.0400 22.39046 24.27779 25.0
    0.03448 22.38954 23.84354 29.0
    0.0476 22.38863 23.60533 21.0
    0.0588 22.38775 23.46993 17.0
    0.03448 22.38689 23.39434 29.0
    0.0357 22.38606 23.37046 28.0
    0.0556 22.38525 23.42417 18.0
    0.0500 22.38447 23.63183 20.0
    0.0435 22.38371 24.14650 23.0
    0.0400 22.38297 25.21520 25.0
    0.0357 22.38226 27.13504 28.0
    0.02941 22.38157 30.13406 34.0
    0.02941 22.38091 34.15087 34.0
    0.02778 22.38027 38.67017 36.0
    0.03448 22.37966 42.68644 29.0
    0.02273 22.37907 44.98237 44.0
    0.02041 22.37850 44.70832 49.0
    0.02500 22.37796 41.93309 40.0
    0.03333 22.37744 37.67997 30.0
    0.03333 22.37695 33.09621 30.0
    0.0400 22.37647 29.22190 25.0
    0.02326 22.37602 26.40734 43.0
    0.0556 22.37560 24.63793 18.0
    0.0588 22.37519 23.60435 17.0
    0.03333 22.37482 23.11309 30.0
    0.0417 22.37446 22.88182 24.0
    0.03226 22.37413 22.77225 31.0
    0.03333 22.37383 22.71452 30.0
    0.0833 22.37354 22.67866 12.0
    0.0385 22.37329 22.65294 26.0
    0.0417 22.37304 22.65344 24.0
    0.0357 22.37283 22.63854 28.0
    0.0400 22.37264 22.62689 25.0
    0.0588 22.37247 22.61794 17.0
    0.0357 22.37232 22.61136 28.0
    0.0417 22.37220 22.60691 24.0
    0.0400 22.37210 22.60448 25.0
    0.0385 22.37203 22.60408 26.0
    0.0357 22.37197 22.60577 28.0
    0.0385 22.37194 22.60973 26.0
    0.0526 22.37193 22.61608 19.0
    0.02703 22.37194 22.62484 37.0
    0.0526 22.37198 22.63590 19.0
    0.0357 22.37204 22.64917 28.0
    0.0588 22.37212 22.66498 17.0
    0.0435 22.37222 22.68507 23.0
    0.0476 22.37235 22.71389 21.0
    0.0435 22.37249 22.76059 23.0
    0.0400 22.37267 22.84194 25.0
    0.0455 22.37285 22.98444 22.0
    0.0417 22.37307 23.22431 24.0
    0.03448 22.37330 23.59899 29.0
    0.0588 22.37355 24.15187 17.0
    0.0556 22.37383 24.83001 18.0
    0.0476 22.37413 25.58440 21.0
    0.0385 22.37445 26.28394 26.0
    0.0417 22.37479 26.76020 24.0
    0.0526 22.37515 26.87584 19.0
    0.0417 22.37553 26.62239 24.0
    0.0400 22.37593 26.13670 25.0
    0.03333 22.37636 25.59618 30.0
    0.0455 22.37680 25.32493 22.0
    0.0370 22.37727 25.55953 27.0
    0.0400 22.37776 26.63774 25.0
    0.02564 22.37826 28.98961 39.0
    0.02326 22.37879 32.91854 43.0
    0.03448 22.37933 38.57643 29.0
    0.02273 22.37990 45.55096 44.0
    0.01667 22.38048 52.74314 60.0
    0.01923 22.38109 58.40317 52.0
    0.01587 22.38171 60.69164 63.0
    0.01449 22.38236 58.72323 69.0
    0.02326 22.38302 53.29218 43.0
    0.02128 22.38371 46.24564 47.0
    0.02941 22.38441 39.32901 34.0
    0.0385 22.38513 33.76795 26.0
    0.0435 22.38587 30.03671 23.0
    0.0357 22.38663 28.07619 28.0
    0.03333 22.38741 27.55821 30.0
    0.03448 22.38820 28.07176 29.0
    0.0417 22.38902 29.28666 24.0
    0.03125 22.38985 30.86026 32.0
    0.0417 22.39071 32.38237 24.0
    0.03333 22.39157 33.36134 30.0
    0.0370 22.39246 33.40609 27.0
    0.0357 22.39336 32.38802 28.0
    0.02632 22.39428 30.66337 38.0
    0.03333 22.39522 28.70440 30.0
    0.0435 22.39618 26.89828 23.0
    0.0435 22.39715 25.46361 23.0
    0.03448 22.39814 24.46138 29.0
    0.0476 22.39915 23.83499 21.0
    0.0357 22.40018 23.48136 28.0
    0.0385 22.40121 23.29814 26.0
    0.0385 22.40227 23.21071 26.0
    0.0526 22.40335 23.17352 19.0
    0.0500 22.40443 23.16309 20.0
    0.02941 22.40554 23.16871 34.0
    0.0400 22.40666 23.18614 25.0
    0.0385 22.40780 23.21409 26.0
    0.0357 22.40895 23.25313 28.0
    0.0370 22.41012 23.36237 27.0
    0.0476 22.41130 23.42738 21.0
    0.0500 22.41250 23.50771 20.0
    0.0385 22.41371 23.60676 26.0
    0.0500 22.41494 23.73089 20.0
    0.0400 22.41618 23.89282 25.0
    0.0556 22.41743 24.12274 18.0
    0.0435 22.41870 24.49051 23.0
    0.03448 22.41999 25.15139 29.0
    0.03226 22.42129 26.40887 31.0
    0.02703 22.42259 28.78439 37.0
    0.02273 22.42392 33.01131 44.0
    0.02273 22.42526 39.90634 44.0
    0.02500 22.42661 49.99701 40.0
    0.01563 22.42798 63.09203 64.0
    0.01250 22.42935 77.83687 80.0
    0.01235 22.43075 91.75468 81.0
    0.00855 22.43214 101.80511 117.0
    0.00909 22.43356 105.95313 110.0
    0.01099 22.43499 104.22540 91.0
    0.01010 22.43643 98.03934 99.0
    0.01205 22.43788 89.22401 83.0
    0.01299 22.43934 79.60059 77.0
    0.01351 22.44081 70.39698 74.0
    0.01205 22.44230 61.91812 83.0
    0.01538 22.44379 54.16715 65.0
    0.01429 22.44530 47.28746 70.0
    0.01471 22.44682 41.52935 68.0
    0.01852 22.44835 37.02546 54.0
    0.02857 22.44988 33.81780 35.0
    0.0370 22.45144 31.91987 27.0
    0.0370 22.45300 31.36716 27.0
    0.02128 22.45457 32.17654 47.0
    0.02632 22.45614 34.32395 38.0
    0.02273 22.45773 37.65820 44.0
    0.03226 22.45932 41.86129 31.0
    0.01923 22.46093 46.33664 52.0
    0.02273 22.46255 50.42362 44.0
    0.01961 22.46417 53.59887 51.0
    0.01408 22.46580 55.58669 71.0
    0.01538 22.46744 56.04497 65.0
    0.01515 22.46909 54.55000 66.0
    0.02222 22.47074 51.10912 45.0
    0.02273 22.47241 46.44240 44.0
    0.02273 22.47408 41.59361 44.0
    0.02703 22.47576 37.46268 37.0
    0.02632 22.47744 34.83722 38.0
    0.02941 22.47914 34.33987 34.0
    0.03226 22.48083 36.61824 31.0
    0.02273 22.48254 42.13341 44.0
    0.01923 22.48425 50.98441 52.0
    0.01695 22.48597 62.54277 59.0
    0.01299 22.48769 75.11973 77.0
    0.01333 22.48942 85.95675 75.0
    0.01176 22.49116 91.80847 85.0
    0.01149 22.49290 90.45036 87.0
    0.01190 22.49464 82.38187 84.0
    0.01099 22.49639 70.36804 91.0
    0.01786 22.49815 57.56665 56.0
    0.02273 22.49991 46.25825 44.0
    0.02326 22.50167 37.63191 43.0
    0.03448 22.50344 31.80573 29.0
    0.03448 22.50521 28.29128 29.0
    0.03125 22.50698 26.37276 32.0
    0.0400 22.50876 25.42351 25.0
    0.02703 22.51054 25.00067 37.0
    0.0769 22.51233 24.83677 13.0
    0.0625 22.51412 24.77641 16.0
    0.0400 22.51591 24.72554 25.0
    0.0500 22.51770 24.62925 20.0
    0.0476 22.51949 24.47558 21.0
    0.0526 22.52129 24.28997 19.0
    0.0500 22.52309 24.11176 20.0
    0.0625 22.52489 23.98226 16.0
    0.03226 22.52670 23.94697 31.0
    0.0435 22.52850 24.06832 23.0
    0.0714 22.53030 24.43862 14.0
    0.03125 22.53210 25.17938 32.0
    0.03226 22.53391 26.41669 31.0
    0.0385 22.53572 28.21947 26.0
    0.03030 22.53752 30.54229 33.0
    0.02941 22.53933 33.18007 34.0
    0.02381 22.54114 35.77674 42.0
    0.02778 22.54294 37.91899 36.0
    0.02000 22.54474 39.30956 50.0
    0.02174 22.54655 39.82619 46.0
    0.02174 22.54835 39.40550 46.0
    0.02632 22.55015 37.99677 38.0
    0.02778 22.55195 35.69899 36.0
    0.02941 22.55375 32.86826 34.0
    0.03125 22.55554 30.10168 32.0
    0.0417 22.55734 27.78955 24.0
    0.0435 22.55913 26.14178 23.0
    0.0500 22.56092 25.18826 20.0
    0.0455 22.56270 24.81573 22.0
    0.02703 22.56449 24.94998 37.0
    0.0400 22.56627 25.58545 25.0
    0.0370 22.56804 26.80965 27.0
    0.0400 22.56981 28.75998 25.0
    0.02778 22.57158 31.51875 36.0
    0.02857 22.57335 35.00816 35.0
    0.02941 22.57510 38.88445 34.0
    0.02632 22.57686 42.52519 38.0
    0.02083 22.57861 45.07314 48.0
    0.02222 22.58036 45.77015 45.0
    0.02174 22.58210 44.52217 46.0
    0.02222 22.58384 42.08413 45.0
    0.02500 22.58557 39.55050 40.0
    0.03125 22.58729 37.82180 32.0
    0.0400 22.58901 37.37413 25.0
    0.02500 22.59072 38.15264 40.0
    0.02941 22.59242 39.69271 34.0
    0.02632 22.59413 41.18168 38.0
    0.02564 22.59582 41.85696 39.0
    0.02564 22.59750 41.53927 39.0
    0.02222 22.59918 40.76337 45.0
    0.02273 22.60085 40.44889 44.0
    0.02703 22.60252 41.35124 37.0
    0.02500 22.60417 43.74950 40.0
    0.02326 22.60582 47.31867 43.0
    0.02381 22.60746 51.15424 42.0
    0.01961 22.60909 54.03153 51.0
    0.02128 22.61071 54.96450 47.0
    0.02083 22.61232 53.93060 48.0
    0.02326 22.61393 51.78640 43.0
    0.01852 22.61552 49.46045 54.0
    0.02041 22.61711 47.41237 49.0
    0.01961 22.61868 45.52763 51.0
    0.02778 22.62024 43.39832 36.0
    0.02564 22.62181 40.75210 39.0
    0.02941 22.62335 37.65992 34.0
    0.02273 22.62488 34.41040 44.0
    0.03030 22.62640 31.38978 33.0
    0.02857 22.62792 28.87440 35.0
    0.0400 22.62942 26.98566 25.0
    0.0385 22.63091 25.69662 26.0
    0.03448 22.63239 24.90543 29.0
    0.0417 22.63386 24.49614 24.0
    0.0400 22.63531 24.36830 25.0
    0.0400 22.63676 24.59376 25.0
    0.03125 22.63819 25.23845 32.0
    0.0370 22.63961 26.46737 27.0
    0.03030 22.64101 28.43933 33.0
    0.0526 22.64241 31.23969 19.0
    0.02857 22.64378 34.61045 35.0
    0.03125 22.64515 38.11236 32.0
    0.03125 22.64651 41.01644 32.0
    0.0400 22.64785 42.54693 25.0
    0.02857 22.64917 42.33342 35.0
    0.03448 22.65048 40.57602 29.0
    0.02857 22.65178 37.78857 35.0
    0.03448 22.65306 34.55528 29.0
    0.0435 22.65433 31.43396 23.0
    0.0435 22.65559 28.80551 23.0
    0.0400 22.65683 26.81042 25.0
    0.03125 22.65804 25.42330 32.0
    0.0833 22.65926 24.52834 12.0
    0.0455 22.66045 23.99293 22.0
    0.0400 22.66163 23.70022 25.0
    0.0370 22.66278 23.57133 27.0
    0.0435 22.66393 23.57573 23.0
    0.02941 22.66506 23.70490 34.0
    0.0455 22.66617 24.00649 22.0
    0.0526 22.66726 24.54568 19.0
    0.0455 22.66834 25.39484 22.0
    0.0500 22.66940 26.60070 20.0
    0.0556 22.67045 28.14777 18.0
    0.0357 22.67147 29.90158 28.0
    0.02326 22.67249 31.59420 43.0
    0.03333 22.67347 32.87493 30.0
    0.03125 22.67445 33.42945 32.0
    0.02778 22.67540 33.04305 36.0
    0.03448 22.67633 31.74694 29.0
    0.03226 22.67726 29.87648 31.0
    0.02941 22.67816 27.90242 34.0
    0.0370 22.67904 26.18785 27.0
    0.0588 22.67990 24.91454 17.0
    0.0370 22.68074 24.09464 27.0
    0.03226 22.68157 23.63122 31.0
    0.0556 22.68237 23.40102 18.0
    0.0455 22.68316 23.30154 22.0
    0.0476 22.68392 23.26802 21.0
    0.0400 22.68466 23.25531 25.0
    0.0588 22.68539 23.27252 17.0
    0.0526 22.68610 23.30442 19.0
    0.0385 22.68678 23.35467 26.0
    0.0588 22.68744 23.43645 17.0
    0.0400 22.68809 23.57799 25.0
    0.0417 22.68871 23.83726 24.0
    0.0400 22.68931 24.31232 25.0
    0.02778 22.68989 25.14659 36.0
    0.0455 22.69045 26.48457 22.0
    0.0370 22.69098 28.48678 27.0
    0.02778 22.69150 31.12232 36.0
    0.03448 22.69199 34.15926 29.0
    0.02439 22.69246 37.10660 41.0
    0.02500 22.69291 39.25417 40.0
    0.02632 22.69334 39.93682 38.0
    0.02000 22.69374 38.90678 50.0
    0.02778 22.69412 36.58741 36.0
    0.0435 22.69448 33.71909 23.0
    0.03030 22.69482 30.97888 33.0
    0.0385 22.69514 28.84638 26.0
    0.0370 22.69542 27.59411 27.0
    0.03125 22.69569 27.44304 32.0
    0.02778 22.69593 28.48634 36.0
    0.02439 22.69616 30.95225 41.0
    0.02222 22.69635 35.17961 45.0
    0.01923 22.69653 41.25072 52.0
    0.02000 22.69667 48.97179 50.0
    0.01667 22.69679 57.50681 60.0
    0.01471 22.69689 65.37751 68.0
    0.01333 22.69697 70.69836 75.0
    0.01515 22.69702 72.05765 66.0
    0.01282 22.69705 69.26629 78.0
    0.01724 22.69706 63.22321 58.0
    0.01786 22.69703 55.36925 56.0
    0.02222 22.69698 47.23660 45.0
    0.02778 22.69691 40.07100 36.0
    0.0357 22.69681 34.46733 28.0
    0.03030 22.69669 30.56627 33.0
    0.03448 22.69654 28.14815 29.0
    0.0435 22.69637 26.91701 23.0
    0.03448 22.69616 26.61851 29.0
    0.0455 22.69594 27.06701 22.0
    0.0400 22.69569 28.19140 25.0
    0.0417 22.69541 29.68231 24.0
    0.0476 22.69511 31.35167 21.0
    0.03333 22.69478 32.82648 30.0
    0.0417 22.69442 33.67034 24.0
    0.02857 22.69404 33.55645 35.0
    0.03333 22.69363 32.50907 30.0
    0.0417 22.69320 30.87784 24.0
    0.02941 22.69274 29.07989 34.0
    0.0370 22.69225 27.44056 27.0
    0.0370 22.69173 26.13759 27.0
    0.03448 22.69119 25.21945 29.0
    0.0500 22.69062 24.64101 20.0
    0.0526 22.69002 24.31481 19.0
    0.0714 22.68940 24.15468 14.0
    0.0417 22.68875 24.09450 24.0
    0.0588 22.68807 24.09327 17.0
    0.0370 22.68736 24.12949 27.0
    0.0385 22.68663 24.19444 26.0
    0.0556 22.68587 24.28776 18.0
    0.03333 22.68508 24.41633 30.0
    0.0370 22.68426 24.59996 27.0
    0.0588 22.68342 24.88586 17.0
    0.0455 22.68254 25.38159 22.0
    0.03333 22.68164 26.30577 30.0
    0.03125 22.68071 28.05555 32.0
    0.02703 22.67975 31.23242 37.0
    0.02000 22.67877 36.58497 50.0
    0.02703 22.67776 44.73696 37.0
    0.02174 22.67671 55.79956 46.0
    0.01923 22.67565 68.88174 52.0
    0.01235 22.67454 81.94001 81.0
    0.01064 22.67341 91.92122 94.0
    0.01299 22.67226 95.72950 77.0
    0.01282 22.67107 91.96456 78.0
    0.01282 22.66986 82.09092 78.0
    0.01449 22.66862 69.27687 69.0
    0.02041 22.66734 56.55831 49.0
    0.03030 22.66604 46.02448 33.0
    0.02381 22.66471 38.57426 42.0
    0.02632 22.66336 34.24818 38.0
    0.03030 22.66197 32.68292 33.0
    0.03125 22.66055 33.70177 32.0
    0.02500 22.65910 37.29844 40.0
    0.02000 22.65763 44.06876 50.0
    0.02041 22.65612 54.72195 49.0
    0.01754 22.65459 69.70146 57.0
    0.01064 22.65303 88.78419 94.0
    0.00901 22.65143 110.57917 111.0
    0.00826 22.64981 132.42160 121.0
    0.00671 22.64816 150.65967 149.0
    0.00676 22.64648 162.15607 148.0
    0.00621 22.64477 165.41081 161.0
    0.00606 22.64303 160.31711 165.0
    0.00610 22.64126 147.35938 164.0
    0.00826 22.63947 128.33499 121.0
    0.01064 22.63763 106.68046 94.0
    0.01205 22.63578 86.26671 83.0
    0.01667 22.63389 69.66518 60.0
    0.01818 22.63197 57.91120 55.0
    0.02381 22.63003 50.71359 42.0
    0.02564 22.62805 46.84295 39.0
    0.03226 22.62604 44.70972 31.0
    0.01887 22.62401 43.01316 53.0
    0.02564 22.62194 41.19183 39.0
    0.03030 22.61985 39.33968 33.0
    0.0370 22.61772 37.72540 27.0
    0.02778 22.61557 36.49673 36.0
    0.0556 22.61339 35.55254 18.0
    0.02778 22.61118 34.60202 36.0
    0.03030 22.60893 33.37128 33.0
    0.02857 22.60666 31.82849 35.0
    0.0400 22.60435 30.14628 25.0
    0.0385 22.60202 28.54477 26.0
    0.0400 22.59966 27.17700 25.0
    0.0400 22.59727 26.14318 25.0
    0.0435 22.59485 25.43456 23.0
    0.0500 22.59240 25.00281 20.0
    0.0476 22.58991 24.78107 21.0
    0.0370 22.58741 24.71105 27.0
    0.0370 22.58486 24.74950 27.0
    0.0417 22.58230 24.86495 24.0
    0.03125 22.57970 25.05870 32.0
    0.0476 22.57707 25.25560 21.0
    0.03448 22.57441 25.48010 29.0
    0.03333 22.57173 25.78294 30.0
    0.0385 22.56901 26.32328 26.0
    0.02703 22.56627 27.43228 37.0
    0.02326 22.56348 29.69104 43.0
    0.02326 22.56069 33.95779 43.0
    0.02083 22.55785 41.28867 48.0
    0.01786 22.55499 52.50051 56.0
    0.01205 22.55210 67.69459 83.0
    0.01087 22.54918 85.53471 92.0
    0.00926 22.54623 103.03964 108.0
    0.00685 22.54324 115.93073 146.0
    0.00704 22.54024 120.02509 142.0
    0.00719 22.53720 113.78726 139.0
    0.00813 22.53414 99.59195 123.0
    0.00980 22.53104 81.77559 102.0
    0.01250 22.52792 64.47398 80.0
    0.02083 22.52476 50.21202 48.0
    0.03226 22.52159 40.00812 31.0
    0.02857 22.51837 33.65608 35.0
    0.03125 22.51514 30.41301 32.0
    0.02778 22.51187 29.48578 36.0
    0.02941 22.50857 30.29954 34.0
    0.02857 22.50525 32.46570 35.0
    0.0435 22.50190 35.60591 23.0
    0.02778 22.49852 39.18878 36.0
    0.02439 22.49511 42.43876 41.0
    0.02381 22.49168 44.44515 42.0
    0.02778 22.48821 44.50537 36.0
    0.02128 22.48472 42.65047 47.0
    0.02439 22.48120 39.58387 41.0
    0.02439 22.47766 36.24390 41.0
    0.03030 22.47408 33.35412 33.0
    0.02778 22.47048 31.27038 36.0
    0.02778 22.46685 29.99515 36.0
    0.0714 22.46319 29.23051 14.0
    0.0370 22.45951 28.66230 27.0
    0.0455 22.45579 28.05524 22.0
    0.0476 22.45206 27.31853 21.0
    0.0385 22.44829 26.54919 26.0
    0.0435 22.44450 25.84779 23.0
    0.0370 22.44067 25.33441 27.0
    0.0370 22.43683 25.11303 27.0
    0.0417 22.43295 25.30535 24.0
    0.0370 22.42905 26.09077 27.0
    0.0417 22.42513 27.72997 24.0
    0.03333 22.42118 30.52596 30.0
    0.02273 22.41720 34.67664 44.0
    0.02703 22.41319 40.23510 37.0
    0.01961 22.40916 46.68612 51.0
    0.03125 22.40510 52.99577 32.0
    0.02128 22.40102 57.76763 47.0
    0.01754 22.39691 59.47503 57.0
    0.01887 22.39278 57.51400 53.0
    0.01538 22.38862 52.53256 65.0
    0.01515 22.38444 46.04104 66.0
    0.02500 22.38022 39.50397 40.0
    0.02857 22.37599 33.94492 35.0
    0.03030 22.37173 29.80286 33.0
    0.0357 22.36744 27.06005 28.0
    0.0400 22.36313 25.41991 25.0
    0.0385 22.35880 24.52529 26.0
    0.0400 22.35444 24.07430 25.0
    0.0500 22.35006 23.87016 20.0
    0.0435 22.34565 23.81067 23.0
    0.0455 22.34122 23.86893 22.0
    0.0500 22.33677 24.08006 20.0
    0.03448 22.33229 24.53902 29.0
    0.0370 22.32779 25.40074 27.0
    0.02500 22.32327 26.85569 40.0
    0.02941 22.31871 29.07881 34.0
    0.03333 22.31414 32.13121 30.0
    0.0385 22.30955 35.88400 26.0
    0.03226 22.30493 39.95347 31.0
    0.03125 22.30029 43.74077 32.0
    0.02128 22.29563 46.54073 47.0
    0.01887 22.29094 47.90366 53.0
    0.02326 22.28623 47.90336 43.0
    0.02222 22.28150 46.87986 45.0
    0.03030 22.27675 44.96276 33.0
    0.02083 22.27198 42.23023 48.0
    0.02326 22.26718 38.78773 43.0
    0.03448 22.26236 35.00303 29.0
    0.0400 22.25753 31.46493 25.0
    0.03125 22.25266 28.57975 32.0
    0.02941 22.24779 26.52535 34.0
    0.0455 22.24289 25.25397 22.0
    0.0400 22.23796 24.60082 25.0
    0.0400 22.23302 24.39896 25.0
    0.0400 22.22806 24.52418 25.0
    0.0400 22.22308 24.98247 25.0
    0.0435 22.21807 25.86589 23.0
    0.0357 22.21305 27.33310 28.0
    0.0357 22.20801 29.54879 28.0
    0.03125 22.20295 32.61011 32.0
    0.02564 22.19786 36.49331 39.0
    0.02439 22.19277 41.01860 41.0
    0.02500 22.18764 45.92416 40.0
    0.01923 22.18251 50.91034 52.0
    0.01818 22.17735 55.99156 55.0
    0.01408 22.17218 61.63316 71.0
    0.01587 22.16699 68.41986 63.0
    0.01282 22.16177 76.12935 78.0
    0.01449 22.15655 83.50267 69.0
    0.01042 22.15130 88.28759 96.0
    0.01235 22.14604 88.21284 81.0
    0.01333 22.14076 82.57244 75.0
    0.01250 22.13546 72.73071 80.0
    0.01333 22.13015 61.12510 75.0
    0.02439 22.12481 49.97900 41.0
    0.02564 22.11947 40.76480 39.0
    0.03030 22.11410 34.02712 33.0
    0.0385 22.10872 29.61458 26.0
    0.03125 22.10333 26.99891 32.0
    0.03125 22.09792 25.59116 32.0
    0.0385 22.09249 24.90218 26.0
    0.0400 22.08705 24.59954 25.0
    0.0500 22.08159 24.47644 20.0
    0.0455 22.07612 24.40919 22.0
    0.03448 22.07063 24.32627 29.0
    0.0476 22.06513 24.18247 21.0
    0.03448 22.05962 24.03462 29.0
    0.0526 22.05409 23.88796 19.0
    0.0400 22.04855 23.77936 25.0
    0.0385 22.04300 23.74685 26.0
    0.0435 22.03742 23.84793 23.0
    0.0417 22.03184 24.19127 24.0
    0.0400 22.02625 24.98184 25.0
    0.03125 22.02064 26.55414 32.0
    0.03125 22.01502 29.36350 32.0
    0.02778 22.00938 33.87719 36.0
    0.02381 22.00374 40.28035 42.0
    0.02941 21.99808 48.26036 34.0
    0.01923 21.99242 56.77779 52.0
    0.01887 21.98674 64.07141 53.0
    0.01449 21.98105 68.09313 69.0
    0.01429 21.97534 67.43274 70.0
    0.01408 21.96963 62.34926 71.0
    0.01695 21.96390 54.54422 59.0
    0.02174 21.95818 46.07289 46.0
    0.0370 21.95243 38.51659 27.0
    0.02500 21.94668 32.75437 40.0
    0.03125 21.94091 28.98865 32.0
    0.0455 21.93515 26.97352 22.0
    0.0370 21.92937 26.36223 27.0
    0.03030 21.92357 26.90295 33.0
    0.0455 21.91778 28.40352 22.0
    0.03226 21.91197 30.70902 31.0
    0.03333 21.90616 33.57359 30.0
    0.02381 21.90034 36.60911 42.0
    0.02128 21.89450 39.31010 47.0
    0.02632 21.88867 41.19872 38.0
    0.02857 21.88283 42.13570 35.0
    0.02041 21.87697 42.42116 49.0
    0.02778 21.87111 42.48984 36.0
    0.02632 21.86525 42.54727 38.0
    0.02174 21.85938 42.45095 46.0
    0.02381 21.85351 41.84851 42.0
    0.02326 21.84762 40.54388 43.0
    0.02778 21.84173 38.72182 36.0
    0.01887 21.83584 36.75968 53.0
    0.02564 21.82994 35.02995 39.0
    0.02941 21.82404 33.87785 34.0
    0.02857 21.81813 33.69561 35.0
    0.02778 21.81222 34.86234 36.0
    0.02439 21.80630 37.62354 41.0
    0.02083 21.80038 41.83312 48.0
    0.03226 21.79446 46.95348 31.0
    0.02439 21.78853 51.95579 41.0
    0.02326 21.78260 55.50143 43.0
    0.01786 21.77667 56.32182 56.0
    0.03226 21.77073 54.04793 31.0
    0.02500 21.76479 49.48907 40.0
    0.02381 21.75886 44.01278 42.0
    0.03448 21.75292 38.87313 29.0
    0.03030 21.74697 34.96434 33.0
    0.03125 21.74103 32.84219 32.0
    0.03448 21.73508 32.72133 29.0
    0.02632 21.72914 34.53272 38.0
    0.02326 21.72319 37.87700 43.0
    0.01887 21.71725 41.92966 53.0
    0.02222 21.71129 45.51198 45.0
    0.01923 21.70535 47.35356 52.0
    0.02500 21.69940 46.61454 40.0
    0.03226 21.69346 43.44956 31.0
    0.02222 21.68751 38.92321 45.0
    0.03125 21.68157 34.33027 32.0
    0.0417 21.67563 30.60697 24.0
    0.02439 21.66970 28.14491 41.0
    0.0526 21.66376 26.92034 19.0
    0.03333 21.65782 26.66731 30.0
    0.03030 21.65189 27.18932 33.0
    0.0357 21.64596 28.49377 28.0
    0.03333 21.64004 30.78827 30.0
    0.02778 21.63411 34.30122 36.0
    0.02941 21.62819 39.05849 34.0
    0.02326 21.62227 44.66481 43.0
    0.02273 21.61636 50.24536 44.0
    0.02326 21.61046 54.49876 43.0
    0.01852 21.60456 56.10827 54.0
    0.02439 21.59866 54.47044 41.0
    0.02381 21.59276 50.14680 42.0
    0.02941 21.58688 44.40660 34.0
    0.02564 21.58099 38.51331 39.0
    0.03448 21.57512 33.38435 29.0
    0.0385 21.56925 29.45853 26.0
    0.0385 21.56339 26.79367 26.0
    0.0588 21.55753 25.20372 17.0
    0.0667 21.55168 24.45198 15.0
    0.03226 21.54584 24.34728 31.0
    0.0435 21.54001 24.72976 23.0
    0.0417 21.53418 25.56896 24.0
    0.0385 21.52836 26.80449 26.0
    0.0714 21.52255 28.31317 14.0
    0.0500 21.51675 29.86226 20.0
    0.02564 21.51095 31.13172 39.0
    0.0417 21.50517 31.74849 24.0
    0.02326 21.49940 31.53227 43.0
    0.03226 21.49363 30.58526 31.0
    0.03226 21.48787 29.21910 31.0
    0.0714 21.48213 27.74936 14.0
    0.0435 21.47639 26.45714 23.0
    0.0357 21.47066 25.47869 28.0
    0.0500 21.46496 24.92036 20.0
    0.0714 21.45925 24.79677 14.0
    0.0400 21.45356 25.19585 25.0
    0.03226 21.44788 26.21629 31.0
    0.02857 21.44221 28.04434 35.0
    0.03125 21.43656 30.83735 32.0
    0.03030 21.43092 34.68393 33.0
    0.02041 21.42529 39.51939 49.0
    0.02632 21.41967 44.99208 38.0
    0.02326 21.41406 50.39998 43.0
    0.01961 21.40847 54.66207 51.0
    0.01408 21.40289 56.63059 71.0
    0.01786 21.39733 55.72294 56.0
    0.01613 21.39178 52.39231 62.0
    0.02439 21.38625 47.82386 41.0
    0.01818 21.38073 43.27841 55.0
    0.02857 21.37523 39.65286 35.0
    0.03030 21.36973 37.39409 33.0
    0.0455 21.36427 36.36977 22.0
    0.03448 21.35880 36.08904 29.0
    0.02857 21.35336 35.92371 35.0
    0.03226 21.34793 35.44596 31.0
    0.02222 21.34253 34.68384 45.0
    0.03333 21.33713 34.00162 30.0
    0.0357 21.33176 33.79428 28.0
    0.0370 21.32640 34.27553 27.0
    0.02500 21.32106 35.39186 40.0
    0.0385 21.31573 36.82088 26.0
    0.03333 21.31043 38.08708 30.0
    0.03448 21.30514 38.73488 29.0
    0.02500 21.29988 38.69024 40.0
    0.0370 21.29463 38.20863 27.0
    0.02703 21.28940 37.60194 37.0
    0.02439 21.28419 37.06308 41.0
    0.02222 21.27899 36.66753 45.0
    0.03333 21.27382 36.56660 30.0
    0.02941 21.26866 37.06224 34.0
    0.03030 21.26354 38.39850 33.0
    0.01923 21.25842 40.44095 52.0
    0.02128 21.25334 42.54394 47.0
    0.02222 21.24826 43.71933 45.0
    0.01818 21.24321 43.10162 55.0
    0.02222 21.23819 40.59215 45.0
    0.01786 21.23318 36.92027 56.0
    0.01695 21.22820 33.13651 59.0
    0.01786 21.22324 30.12101 56.0
    0.02439 21.21830 28.47770 41.0
    0.0417 21.21338 28.47876 24.0
    0.02500 21.20849 30.30849 40.0
    0.03226 21.20362 34.10222 31.0
    0.02941 21.19877 39.92239 34.0
    0.02500 21.19395 47.54124 40.0
    0.01818 21.18915 56.27080 55.0
    0.01887 21.18437 64.81974 53.0
    0.01316 21.17962 71.44621 76.0
    0.00962 21.17489 74.44355 104.0
    0.01351 21.17019 73.19465 74.0
    0.01493 21.16552 68.66151 67.0
    0.01282 21.16086 62.57865 78.0
    0.02000 21.15624 56.43578 50.0
    0.01695 21.15163 51.00607 59.0
    0.01754 21.14706 46.41083 57.0
    0.01852 21.14251 42.44071 54.0
    0.01724 21.13799 39.04491 58.0
    0.02381 21.13349 36.34112 42.0
    0.02174 21.12903 34.48865 46.0
    0.02174 21.12458 33.55952 46.0
    0.03226 21.12016 33.50156 31.0
    0.02381 21.11578 34.11680 42.0
    0.02500 21.11142 35.10310 40.0
    0.02381 21.10709 36.17376 42.0
    0.02941 21.10278 37.09543 34.0
    0.02500 21.09850 37.60400 40.0
    0.02564 21.09426 37.38659 39.0
    0.02857 21.09004 36.26610 35.0
    0.02326 21.08585 34.40869 43.0
    0.03030 21.08169 32.31937 33.0
    0.0435 21.07756 30.57066 23.0
    0.0400 21.07346 29.56938 25.0
    0.03125 21.06938 29.43671 32.0
    0.0556 21.06534 29.94548 18.0
    0.03030 21.06133 30.68413 33.0
    0.03226 21.05735 31.08386 31.0
    0.03226 21.05340 30.74676 31.0
    0.03448 21.04948 29.63436 29.0
    0.0556 21.04559 28.03358 18.0
    0.02941 21.04173 26.34511 34.0
    0.0417 21.03790 24.90443 24.0
    0.0385 21.03411 23.92122 26.0
    0.0435 21.03034 23.47237 23.0
    0.03448 21.02662 23.60922 29.0
    0.0476 21.02291 24.34081 21.0
    0.03030 21.01925 25.68476 33.0
    0.02703 21.01561 27.61674 37.0
    0.03333 21.01201 29.99481 30.0
    0.03125 21.00844 32.51738 32.0
    0.03125 21.00491 34.70213 32.0
    0.02381 21.00140 35.97517 42.0
    0.03030 20.99794 35.89151 33.0
    0.02174 20.99450 34.48928 46.0
    0.02326 20.99110 32.21566 43.0
    0.03125 20.98773 29.63976 32.0
    0.02941 20.98440 27.22451 34.0
    0.0556 20.98109 25.23368 18.0
    0.0385 20.97783 23.77832 26.0
    0.0417 20.97461 22.80785 24.0
    0.0476 20.97141 22.21388 21.0
    0.0500 20.96825 21.87952 20.0
    0.0455 20.96513 21.69625 22.0
    0.03226 20.96204 21.61775 31.0
    0.0500 20.95898 21.57409 20.0
    0.0385 20.95596 21.55823 26.0
    0.0500 20.95298 21.55684 20.0
    0.0500 20.95003 21.56003 20.0
    0.0400 20.94712 21.55971 25.0
    0.0455 20.94425 21.55172 22.0
    0.0476 20.94141 21.53914 21.0
    0.0476 20.93862 21.53307 21.0
    0.0500 20.93585 21.55202 20.0
    0.0526 20.93312 21.62460 19.0
    0.0400 20.93043 21.79403 25.0
    0.0769 20.92778 22.12017 13.0
    0.0455 20.92516 22.67455 22.0
    0.0500 20.92259 23.55686 20.0
    0.0417 20.92005 24.68053 24.0
    0.0400 20.91754 26.09761 25.0
    0.0400 20.91508 27.61781 25.0
    0.0370 20.91266 28.98265 27.0
    0.0556 20.91027 29.89178 18.0
    0.0400 20.90792 30.12555 25.0
    0.0400 20.90561 29.64551 25.0
    0.02564 20.90334 28.60760 39.0
    0.0400 20.90111 27.23938 25.0
    0.0455 20.89891 25.80791 22.0
    0.0400 20.89676 24.57602 25.0
    0.0526 20.89464 23.58245 19.0
    0.0385 20.89257 22.90465 26.0
    0.0526 20.89053 22.52197 19.0
    0.0556 20.88853 22.37098 18.0
    0.0455 20.88658 22.39502 22.0
    0.0556 20.88466 22.51904 18.0
    0.0435 20.88278 22.63932 23.0
    0.0526 20.88094 22.69307 19.0
    0.0526 20.87914 22.63710 19.0
    0.0476 20.87739 22.48144 21.0
    0.0769 20.87567 22.26658 13.0
    0.0357 20.87399 22.04091 28.0
    0.0455 20.87236 21.84197 22.0
    0.0588 20.87076 21.69089 17.0
    0.0400 20.86921 21.59556 25.0
    0.0455 20.86770 21.55620 22.0
    0.0357 20.86623 21.57528 28.0
    0.1000 20.86480 21.66730 10.0
    0.0400 20.86341 21.86893 25.0
    0.0714 20.86205 22.25562 14.0
    0.0417 20.86075 22.86301 24.0
    0.0588 20.85949 23.77633 17.0
    0.0476 20.85826 25.01055 21.0
    0.0476 20.85708 26.49305 21.0
    0.0357 20.85594 28.03069 28.0
    0.03448 20.85484 29.32922 29.0
    0.03333 20.85378 30.06333 30.0
    0.03226 20.85277 30.03915 31.0
    0.03226 20.85180 29.30836 31.0
    0.02703 20.85087 28.13192 37.0
    0.02703 20.84998 26.87198 37.0
    0.0455 20.84914 25.91337 22.0
    0.03226 20.84833 25.61716 31.0
    0.0357 20.84757 26.39347 28.0
    0.02941 20.84685 28.61450 34.0
    0.02632 20.84618 32.57095 38.0
    0.02500 20.84554 38.28353 40.0
    0.02174 20.84496 45.27596 46.0
    0.01961 20.84441 52.52858 51.0
    0.01639 20.84390 58.60485 61.0
    0.01639 20.84344 62.20334 61.0
    0.01852 20.84303 62.81319 54.0
    0.01587 20.84265 60.79619 63.0
    0.01282 20.84232 56.82428 78.0
    0.01282 20.84203 51.61979 78.0
    0.01724 20.84179 46.05313 58.0
    0.01613 20.84158 40.97047 62.0
    0.03030 20.84142 36.98289 33.0
    0.02381 20.84130 34.41517 42.0
    0.02632 20.84123 33.42670 38.0
    0.02439 20.84121 34.08654 41.0
    0.02083 20.84122 36.44046 48.0
    0.02174 20.84127 40.55574 46.0
    0.02500 20.84137 46.39728 40.0
    0.01923 20.84152 53.72442 52.0
    0.01786 20.84171 61.77170 56.0
    0.01667 20.84194 69.17969 60.0
    0.01471 20.84222 74.11239 68.0
    0.01429 20.84253 74.98608 70.0
    0.01316 20.84290 71.54814 76.0
    0.01852 20.84331 65.16206 54.0
    0.01471 20.84375 57.90118 68.0
    0.02128 20.84425 51.59388 47.0
    0.02381 20.84479 47.43420 42.0
    0.02041 20.84537 45.80935 49.0
    0.02703 20.84599 46.36610 37.0
    0.02439 20.84666 48.20550 41.0
    0.01786 20.84738 50.15493 56.0
    0.02128 20.84813 51.21165 47.0
    0.01493 20.84893 51.05920 67.0
    0.01786 20.84978 50.14728 56.0
    0.02128 20.85066 49.13706 47.0
    0.02273 20.85160 48.37754 44.0
    0.02439 20.85257 47.72504 41.0
    0.01923 20.85359 46.64658 52.0
    0.02500 20.85466 44.59787 40.0
    0.02857 20.85576 41.51172 35.0
    0.01887 20.85691 37.85028 53.0
    0.02083 20.85811 34.27687 48.0
    0.0400 20.85934 31.34778 25.0
    0.02941 20.86062 29.51136 34.0
    0.02564 20.86195 29.04359 39.0
    0.02222 20.86332 30.04629 45.0
    0.0435 20.86473 32.46928 23.0
    0.03125 20.86619 36.05359 32.0
    0.0500 20.86769 40.29968 20.0
    0.01923 20.86923 44.42143 52.0
    0.02326 20.87082 47.42531 43.0
    0.01887 20.87245 48.35767 53.0
    0.01818 20.87412 46.85197 55.0
    0.02703 20.87584 43.40120 37.0
    0.03125 20.87760 38.95940 32.0
    0.03226 20.87940 34.44486 31.0
    0.03448 20.88125 30.48562 29.0
    0.0500 20.88314 27.40224 20.0
    0.03333 20.88508 25.22466 30.0
    0.03448 20.88705 23.81769 29.0
    0.0476 20.88907 22.96972 21.0
    0.0909 20.89113 22.48339 11.0
    0.0385 20.89323 22.20833 26.0
    0.0588 20.89539 22.04933 17.0
    0.0417 20.89758 21.95233 24.0
    0.0400 20.89981 21.89022 25.0
    0.0455 20.90208 21.85007 22.0
    0.0400 20.90441 21.82610 25.0
    0.0400 20.90677 21.81583 25.0
    0.0435 20.90918 21.81884 23.0
    0.0500 20.91162 21.84362 20.0
    0.0556 20.91411 21.88387 18.0
    0.0435 20.91664 21.95783 23.0
    0.03448 20.91922 22.09742 29.0
    0.0417 20.92183 22.35048 24.0
    0.0385 20.92449 22.80749 26.0
    0.0500 20.92719 23.60907 20.0
    0.0357 20.92994 24.94537 28.0
    0.0370 20.93272 26.98022 27.0
    0.0400 20.93555 29.81539 25.0
    0.02941 20.93841 33.37650 34.0
    0.03226 20.94132 37.35078 31.0
    0.02703 20.94427 41.13641 37.0
    0.02222 20.94727 43.92335 45.0
    0.02174 20.95030 44.92439 46.0
    0.02500 20.95337 43.83085 40.0
    0.02381 20.95649 41.01671 42.0
    0.02128 20.95965 37.26239 47.0
    0.03448 20.96284 33.34111 29.0
    0.0385 20.96608 29.82809 26.0
    0.02857 20.96936 26.99362 35.0
    0.0435 20.97268 24.98064 23.0
    0.0526 20.97604 23.65528 19.0
    0.0500 20.97944 22.84674 20.0
    0.0400 20.98288 22.38579 25.0
    0.0435 20.98636 22.13726 23.0
    0.0476 20.98988 22.01250 21.0
    0.0385 20.99344 21.96152 26.0
    0.0417 20.99704 21.96443 24.0
    0.0556 21.00068 22.02579 18.0
    0.0500 21.00436 22.15232 20.0
    0.0435 21.00808 22.45452 23.0
    0.0667 21.01184 23.00870 15.0
    0.0455 21.01563 23.95028 22.0
    0.0500 21.01947 25.45375 20.0
    0.02778 21.02335 27.54378 36.0
    0.02564 21.02726 30.22001 39.0
    0.02273 21.03121 33.25403 44.0
    0.02778 21.03520 36.22808 36.0
    0.02564 21.03923 38.51120 39.0
    0.02222 21.04330 39.45425 45.0
    0.03333 21.04740 38.73943 30.0
    0.02941 21.05155 36.62776 34.0
    0.02632 21.05573 33.75411 38.0
    0.03333 21.05995 30.77773 30.0
    0.0588 21.06420 28.19956 17.0
    0.0455 21.06849 26.31733 22.0
    0.0357 21.07282 25.25858 28.0
    0.0455 21.07719 25.01708 22.0
    0.0526 21.08160 25.50142 19.0
    0.0400 21.08604 26.53137 25.0
    0.0385 21.09052 27.90574 26.0
    0.0500 21.09503 29.29619 20.0
    0.0526 21.09958 30.33739 19.0
    0.03125 21.10416 30.71773 32.0
    0.0417 21.10879 30.33084 24.0
    0.0455 21.11344 29.30032 22.0
    0.03030 21.11813 27.89829 33.0
    0.0370 21.12286 26.42681 27.0
    0.0455 21.12762 25.09570 22.0
    0.0476 21.13242 24.05766 21.0
    0.0370 21.13725 23.36842 27.0
    0.0370 21.14212 23.03676 27.0
    0.0385 21.14702 23.07193 26.0
    0.0435 21.15196 23.50933 23.0
    0.0500 21.15693 24.40653 20.0
    0.02703 21.16193 25.81144 37.0
    0.03448 21.16697 27.69939 29.0
    0.03448 21.17204 29.92327 29.0
    0.0370 21.17714 32.17127 27.0
    0.02500 21.18229 33.99927 40.0
    0.02632 21.18745 34.93165 38.0
    0.02500 21.19266 34.69107 40.0
    0.02564 21.19789 33.36102 39.0
    0.02703 21.20316 31.32100 37.0
    0.02857 21.20846 29.04719 35.0
    0.03226 21.21379 26.92726 31.0
    0.0385 21.21915 25.19737 26.0
    0.0476 21.22455 23.93384 21.0
    0.02857 21.22998 23.10839 35.0
    0.0556 21.23544 22.60328 18.0
    0.03448 21.24092 22.32552 29.0
    0.0476 21.24644 22.18798 21.0
    0.0769 21.25200 22.11717 13.0
    0.0500 21.25758 22.10381 20.0
    0.0526 21.26319 22.12171 19.0
    0.0556 21.26883 22.15958 18.0
    0.0556 21.27450 22.21527 18.0
    0.03125 21.28020 22.29032 32.0
    0.0455 21.28593 22.39050 22.0
    0.02778 21.29169 22.52841 36.0
    0.0435 21.29747 22.73109 23.0
    0.0476 21.30329 23.06720 21.0
    0.0476 21.30913 23.60396 21.0
    0.0455 21.31500 24.51665 22.0
    0.02703 21.32090 26.03909 37.0
    0.0385 21.32682 28.45154 26.0
    0.03030 21.33278 32.02250 33.0
    0.02632 21.33876 36.87701 38.0
    0.01818 21.34477 42.88388 55.0
    0.01754 21.35081 49.50747 57.0
    0.01923 21.35687 55.81952 52.0
    0.01961 21.36296 60.53848 51.0
    0.01754 21.36907 62.44958 57.0
    0.01538 21.37521 61.13707 65.0
    0.01818 21.38137 57.40120 55.0
    0.02500 21.38756 52.70351 40.0
    0.02326 21.39378 48.35925 43.0
    0.03333 21.40002 45.16933 30.0
    0.02381 21.40629 43.28486 42.0
    0.02083 21.41258 42.36299 48.0
    0.02564 21.41889 41.70681 39.0
    0.01887 21.42523 40.73705 53.0
    0.02703 21.43159 39.38114 37.0
    0.02564 21.43797 38.07854 39.0
    0.02703 21.44438 37.39913 37.0
    0.03448 21.45081 37.69441 29.0
    0.03333 21.45727 38.89776 30.0
    0.02632 21.46374 40.50190 38.0
    0.02381 21.47024 41.74184 42.0
    0.02222 21.47676 41.94335 45.0
    0.02778 21.48330 40.89983 36.0
    0.02500 21.48987 38.89565 40.0
    0.02439 21.49645 36.37568 41.0
    0.02500 21.50306 33.71250 40.0
    0.0417 21.50968 31.17636 24.0
    0.02632 21.51632 28.93884 38.0
    0.03333 21.52299 27.10110 30.0
    0.0588 21.52968 25.67218 17.0
    0.0588 21.53638 24.61731 17.0
    0.0385 21.54311 23.87815 26.0
    0.03448 21.54985 23.39198 29.0
    0.0417 21.55662 23.10434 24.0
    0.0385 21.56339 22.99025 26.0
    0.03448 21.57019 23.05936 29.0
    0.0556 21.57701 23.32024 18.0
    0.0500 21.58384 23.77747 20.0
    0.0417 21.59070 24.36070 24.0
    0.0385 21.59756 24.94059 26.0
    0.03030 21.60445 25.33281 33.0
    0.03448 21.61135 25.37795 29.0
    0.0417 21.61827 25.04146 24.0
    0.03448 21.62520 24.46177 29.0
    0.0370 21.63215 23.81253 27.0
    0.0588 21.63912 23.24112 17.0
    0.0625 21.64610 22.82578 16.0
    0.0400 21.65310 22.57503 25.0
    0.0500 21.66011 22.45772 20.0
    0.0455 21.66714 22.43337 22.0
    0.0400 21.67417 22.47446 25.0
    0.0526 21.68123 22.60062 19.0
    0.0556 21.68830 22.78851 18.0
    0.0400 21.69538 23.12214 25.0
    0.0476 21.70247 23.75974 21.0
    0.03448 21.70958 24.74243 29.0
    0.0526 21.71669 26.29527 19.0
    0.02564 21.72383 28.57320 39.0
    0.02703 21.73097 31.63821 37.0
    0.02439 21.73813 35.41638 41.0
    0.02273 21.74529 39.63408 44.0
    0.01923 21.75247 43.87156 52.0
    0.01639 21.75965 47.57956 61.0
    0.01695 21.76686 50.29521 59.0
    0.01852 21.77406 51.85388 54.0
    0.02381 21.78128 52.28717 42.0
    0.02041 21.78851 51.46685 49.0
    0.02564 21.79575 49.09496 39.0
    0.03125 21.80299 45.15056 32.0
    0.02174 21.81025 40.21931 46.0
    0.03030 21.81752 35.24135 33.0
    0.02326 21.82479 30.95196 43.0
    0.0357 21.83207 27.77890 28.0
    0.0357 21.83935 25.76398 28.0
    0.03226 21.84665 24.69207 31.0
    0.0526 21.85395 24.25449 19.0
    0.0370 21.86126 24.16772 27.0
    0.0357 21.86857 24.21890 28.0
    0.02778 21.87589 24.26390 36.0
    0.0556 21.88322 24.22345 18.0
    0.0500 21.89055 24.08710 20.0
    0.0435 21.89789 23.91363 23.0
    0.0625 21.90523 23.74002 16.0
    0.03448 21.91258 23.65420 29.0
    0.0417 21.91993 23.72120 24.0
    0.0417 21.92728 24.00248 24.0
    0.0400 21.93465 24.53111 25.0
    0.03448 21.94201 25.29330 29.0
    0.0526 21.94938 26.21134 19.0
    0.0357 21.95675 27.13605 28.0
    0.0385 21.96412 27.87374 26.0
    0.03448 21.97149 28.24161 29.0
    0.03030 21.97887 28.18136 33.0
    0.03448 21.98625 27.82473 29.0
    0.0357 21.99363 27.42205 28.0
    0.02778 22.00101 27.23696 36.0
    0.03030 22.00839 27.42687 33.0
    0.02778 22.01577 28.00847 36.0
    0.02703 22.02316 28.87605 37.0
    0.02857 22.03054 29.80844 35.0
    0.0435 22.03793 30.58580 23.0
    0.0385 22.04531 31.08482 26.0
    0.03448 22.05268 31.31112 29.0
    0.03125 22.06006 31.28243 32.0
    0.0370 22.06745 30.98084 27.0
    0.02778 22.07482 30.39070 36.0
    0.0385 22.08219 29.57475 26.0
    0.0400 22.08957 28.69074 25.0
    0.03125 22.09694 27.91156 32.0
    0.02778 22.10431 27.40168 36.0
    0.0370 22.11167 27.32647 27.0
    0.02941 22.11903 27.89035 34.0
    0.02857 22.12639 29.37667 35.0
    0.02174 22.13374 32.20520 46.0
    0.01887 22.14109 36.93601 53.0
    0.01786 22.14844 44.23964 56.0
    0.01563 22.15577 54.70491 64.0
    0.01266 22.16310 68.57886 79.0
    0.00980 22.17043 85.28515 102.0
    0.00806 22.17775 103.13665 124.0
    0.00658 22.18507 119.31637 152.0
    0.00662 22.19238 130.61818 151.0
    0.00562 22.19968 134.23077 178.0
    0.00637 22.20698 128.86871 157.0
    0.00901 22.21426 115.80087 111.0
    0.00787 22.22155 98.32613 127.0
    0.01136 22.22881 80.14797 88.0
    0.01563 22.23609 63.94200 64.0
    0.02381 22.24333 51.15028 42.0
    0.02564 22.25059 42.08799 39.0
    0.02564 22.25783 36.45712 39.0
    0.02941 22.26506 33.70041 34.0
    0.02564 22.27227 33.30062 39.0
    0.02857 22.27948 35.00959 35.0
    0.02326 22.28668 38.70671 43.0
    0.02632 22.29388 44.34689 38.0
    0.01786 22.30105 51.73705 56.0
    0.01538 22.30822 60.37740 65.0
    0.01613 22.31537 69.29484 62.0
    0.01299 22.32253 77.16623 77.0
    0.01370 22.32965 82.66713 73.0
    0.01235 22.33677 84.92650 81.0
    0.01299 22.34388 83.38678 77.0
    0.01587 22.35098 78.19648 63.0
    0.01471 22.35806 70.37508 68.0
    0.01786 22.36513 61.42690 56.0
    0.01923 22.37219 52.70567 52.0
    0.02381 22.37923 45.09755 42.0
    0.02857 22.38626 39.08267 35.0
    0.02128 22.39327 34.74634 47.0
    0.02439 22.40027 31.89910 41.0
    0.03030 22.40726 30.13295 33.0
    0.0455 22.41422 29.04029 22.0
    0.02703 22.42118 28.26207 37.0
    0.02564 22.42812 27.58989 39.0
    0.02941 22.43503 26.98788 34.0
    0.03448 22.44194 26.40271 29.0
    0.03125 22.44883 25.86093 32.0
    0.0417 22.45570 25.39595 24.0
    0.0435 22.46256 25.01005 23.0
    0.03333 22.46940 24.70769 30.0
    0.0385 22.47622 24.46372 26.0
    0.0357 22.48302 24.28815 28.0
    0.0500 22.48980 24.18018 20.0
    0.0435 22.49657 24.13685 23.0
    0.0588 22.50331 24.14255 17.0
    0.0385 22.51004 24.18036 26.0
    0.0476 22.51674 24.22429 21.0
    0.0476 22.52344 24.24614 21.0
    0.0526 22.53010 24.24160 19.0
    0.0357 22.53675 24.18219 28.0
    0.0435 22.54338 24.10355 23.0
    0.0400 22.54999 24.03376 25.0
    0.0385 22.55658 23.99987 26.0
    0.0435 22.56315 24.01759 23.0
    0.0385 22.56969 24.11371 26.0
    0.0357 22.57622 24.28628 28.0
    0.0385 22.58271 24.52786 26.0
    0.0588 22.58920 24.82359 17.0
    0.0417 22.59565 25.14112 24.0
    0.03333 22.60209 25.45629 30.0
    0.03448 22.60850 25.75698 29.0
    0.03125 22.61489 26.06949 32.0
    0.03333 22.62125 26.45786 30.0
    0.03226 22.62759 27.00634 31.0
    0.0385 22.63391 27.80170 26.0
    0.02439 22.64020 28.92811 41.0
    0.03333 22.64648 30.45382 30.0
    0.02128 22.65272 32.43171 47.0
    0.03125 22.65894 34.83804 32.0
    0.02778 22.66513 37.61792 36.0
    0.02326 22.67131 40.46876 43.0
    0.01961 22.67745 42.94902 51.0
    0.03226 22.68356 44.80815 31.0
    0.02000 22.68966 45.95171 50.0
    0.02273 22.69573 46.74874 44.0
    0.02500 22.70177 47.68204 40.0
    0.02326 22.70778 48.99093 43.0
    0.02083 22.71377 50.53085 48.0
    0.02083 22.71972 51.82184 48.0
    0.01563 22.72566 52.20106 64.0
    0.01639 22.73156 51.24453 61.0
    0.01852 22.73744 49.30276 54.0
    0.01961 22.74328 47.34983 51.0
    0.01754 22.74910 46.57188 57.0
    0.03030 22.75489 47.77322 33.0
    0.01667 22.76066 51.13084 60.0
    0.01667 22.76639 56.12482 60.0
    0.02381 22.77209 61.58327 42.0
    0.01818 22.77777 66.01206 55.0
    0.01351 22.78341 67.88406 74.0
    0.01587 22.78903 66.46217 63.0
    0.01639 22.79462 62.42246 61.0
    0.01724 22.80018 57.13871 58.0
    0.02000 22.80570 52.09696 50.0
    0.01786 22.81119 48.43901 56.0
    0.02381 22.81665 46.89084 42.0
    0.02000 22.82209 47.77220 50.0
    0.01887 22.82749 51.08190 53.0
    0.01639 22.83286 56.58154 61.0
    0.01163 22.83819 63.84990 86.0
    0.01333 22.84350 72.34076 75.0
    0.01111 22.84877 81.16459 90.0
    0.00962 22.85402 88.90350 104.0
    0.00885 22.85922 93.65923 113.0
    0.00826 22.86440 93.78342 121.0
    0.00990 22.86954 88.97017 101.0
    0.00901 22.87465 80.56023 111.0
    0.01351 22.87973 70.62973 74.0
    0.01538 22.88477 60.98267 65.0
    0.01786 22.88978 52.83519 56.0
    0.01923 22.89475 46.72882 52.0
    0.01923 22.89970 42.77072 52.0
    0.02128 22.90460 40.84169 47.0
    0.02778 22.90947 40.57332 36.0
    0.02326 22.91431 41.79111 43.0
    0.01667 22.91912 44.35120 60.0
    0.02326 22.92388 47.85000 43.0
    0.01961 22.92862 51.90420 51.0
    0.02041 22.93332 55.90833 49.0
    0.01923 22.93798 59.25532 52.0
    0.01818 22.94260 61.35349 55.0
    0.01471 22.94720 61.57998 68.0
    0.01429 22.95175 59.48558 70.0
    0.01515 22.95627 55.24353 66.0
    0.02632 22.96075 49.69750 38.0
    0.01639 22.96519 43.86336 61.0
    0.02778 22.96960 38.55198 36.0
    0.03226 22.97398 34.20322 31.0
    0.02857 22.97831 30.94589 35.0
    0.03333 22.98261 28.66398 30.0
    0.0400 22.98687 27.14072 25.0
    0.0500 22.99110 26.14610 20.0
    0.0500 22.99528 25.50474 20.0
    0.03333 22.99943 25.09413 30.0
    0.0385 23.00354 24.83433 26.0
    0.03226 23.00762 24.66893 31.0
    0.0400 23.01165 24.56702 25.0
    0.0370 23.01564 24.51547 27.0
    0.03333 23.01960 24.47943 30.0
    0.0357 23.02352 24.46195 28.0
    0.0476 23.02740 24.45949 21.0
    0.0476 23.03124 24.46185 21.0
    0.0400 23.03504 24.49488 25.0
    0.0385 23.03881 24.55779 26.0
    0.03448 23.04253 24.67359 29.0
    0.0370 23.04621 24.89379 27.0
    0.0357 23.04985 25.35573 28.0
    0.02703 23.05346 26.31937 37.0
    0.02564 23.05702 28.25205 39.0
    0.02632 23.06055 31.84410 38.0
    0.02273 23.06403 37.90767 44.0
    0.02500 23.06748 47.02559 40.0
    0.02128 23.07088 59.05378 47.0
    0.01754 23.07425 72.73410 57.0
    0.01587 23.07756 85.55337 63.0
    0.01282 23.08085 94.31389 78.0
    0.01064 23.08409 96.29283 94.0
    0.01020 23.08729 90.91975 98.0
    0.01000 23.09045 80.08622 100.0
    0.01408 23.09357 66.98515 71.0
    0.01754 23.09665 54.40244 57.0
    0.02083 23.09969 44.21863 48.0
    0.01961 23.10268 37.06410 51.0
    0.02326 23.10563 32.67157 43.0
    0.02941 23.10854 30.31114 34.0
    0.0526 23.11141 29.21412 19.0
    0.02381 23.11424 28.75942 42.0
    0.0357 23.11703 28.54790 28.0
    0.03448 23.11977 28.39489 29.0
    0.03448 23.12247 28.34443 29.0
    0.03448 23.12513 28.54357 29.0
    0.02941 23.12775 29.28069 34.0
    0.02381 23.13033 30.86018 42.0
    0.02128 23.13286 33.69143 47.0
    0.01852 23.13535 38.38074 54.0
    0.02000 23.13780 45.28155 50.0
    0.01449 23.14020 54.49452 69.0
    0.01149 23.14257 65.66029 87.0
    0.01190 23.14489 77.75562 84.0
    0.00980 23.14716 89.06464 102.0
    0.00833 23.14940 97.44501 120.0
    0.00763 23.15159 100.72601 131.0
    0.00893 23.15374 97.77013 112.0
    0.00917 23.15584 89.36066 109.0
    0.01075 23.15790 77.71080 93.0
    0.01493 23.15992 65.22961 67.0
    0.02083 23.16189 53.73639 48.0
    0.02326 23.16382 44.30143 43.0
    0.02439 23.16571 37.29506 41.0
    0.02941 23.16756 32.54302 34.0
    0.03333 23.16936 29.58729 30.0
    0.0435 23.17112 27.95503 23.0
    0.03448 23.17283 27.27357 29.0
    0.03333 23.17450 27.33900 30.0
    0.02500 23.17612 28.08398 40.0
    0.03448 23.17771 29.49275 29.0
    0.02128 23.17925 31.51737 47.0
    0.02083 23.18074 33.96796 48.0
    0.02778 23.18219 36.51388 36.0
    0.02439 23.18360 38.73821 41.0
    0.01852 23.18496 40.28674 54.0
    0.02326 23.18628 41.08354 43.0
    0.02174 23.18756 41.37269 46.0
    0.01961 23.18879 41.50121 51.0
    0.01786 23.18998 41.66144 56.0
    0.01852 23.19112 41.77418 54.0
    0.01923 23.19221 41.54511 52.0
    0.02000 23.19327 40.71974 50.0
    0.02439 23.19428 39.33356 41.0
    0.02381 23.19525 37.65162 42.0
    0.02564 23.19617 35.98755 39.0
    0.02222 23.19705 34.54391 45.0
    0.02326 23.19788 33.40273 43.0
    0.02222 23.19867 32.49381 45.0
    0.01667 23.19942 31.64376 60.0
    0.02381 23.20012 30.69272 42.0
    0.02222 23.20077 29.58692 45.0
    0.02041 23.20139 28.41777 49.0
    0.02703 23.20196 27.32267 37.0
    0.03125 23.20248 26.42495 32.0
    0.0385 23.20296 25.79933 26.0
    0.0385 23.20340 25.45776 26.0
    0.02564 23.20379 25.36461 39.0
    0.03448 23.20414 25.45549 29.0
    0.03333 23.20444 25.65406 30.0
    0.0370 23.20470 25.88527 27.0
    0.0435 23.20491 26.08112 23.0
    0.0385 23.20508 26.19538 26.0
    0.0588 23.20521 26.24667 17.0
    0.0435 23.20529 26.30184 23.0
    0.02703 23.20533 26.48102 37.0
    0.02703 23.20532 26.94723 37.0
    0.03448 23.20527 27.90762 29.0
    0.02500 23.20519 29.61270 40.0
    0.02564 23.20504 32.32233 39.0
    0.01786 23.20486 36.26286 56.0
    0.02500 23.20464 41.51155 40.0
    0.01538 23.20437 47.95634 65.0
    0.01563 23.20406 55.15760 64.0
    0.01493 23.20370 62.34541 67.0
    0.01163 23.20329 68.46844 86.0
    0.01220 23.20286 72.57880 82.0
    0.01176 23.20237 74.23355 85.0
    0.01099 23.20184 73.39493 91.0
    0.01333 23.20126 70.10398 75.0
    0.01316 23.20064 64.69775 76.0
    0.01389 23.19998 57.99586 72.0
    0.01818 23.19927 51.08847 55.0
    0.01563 23.19852 44.88843 64.0
    0.03226 23.19773 39.95129 31.0
    0.02941 23.19690 36.34458 34.0
    0.03226 23.19601 34.10357 31.0
    0.0357 23.19509 32.82615 28.0
    0.03030 23.19413 32.10810 33.0
    0.02500 23.19312 31.59411 40.0
    0.02857 23.19207 31.08011 35.0
    0.02941 23.19098 30.48820 34.0
    0.03125 23.18984 29.79771 32.0
    0.03030 23.18866 29.01422 33.0
    0.03030 23.18744 28.19416 33.0
    0.02439 23.18617 27.45059 41.0
    0.03125 23.18487 26.93004 32.0
    0.02857 23.18352 26.77223 35.0
    0.03125 23.18212 27.08127 32.0
    0.03226 23.18069 27.89633 31.0
    0.02857 23.17922 29.16445 35.0
    0.03125 23.17770 30.71838 32.0
    0.02778 23.17614 32.30067 36.0
    0.0455 23.17454 33.58982 22.0
    0.02439 23.17289 34.32428 41.0
    0.02222 23.17121 34.43490 45.0
    0.02222 23.16948 34.09582 45.0
    0.02857 23.16771 33.58666 35.0
    0.02500 23.16590 33.12556 40.0
    0.02439 23.16405 32.91650 41.0
    0.03226 23.16215 32.63766 31.0
    0.03030 23.16022 32.35043 33.0
    0.02500 23.15825 32.03990 40.0
    0.0400 23.15623 31.93434 25.0
    0.03448 23.15417 32.33115 29.0
    0.03226 23.15208 33.43077 31.0
    0.02632 23.14993 35.18188 38.0
    0.02500 23.14775 37.19385 40.0
    0.02439 23.14554 38.80648 41.0
    0.02857 23.14328 39.29591 35.0
    0.0400 23.14098 38.28136 25.0
    0.02703 23.13865 36.01406 37.0
    0.02632 23.13626 33.13496 38.0
    0.03125 23.13384 30.32113 32.0
    0.0417 23.13138 28.01842 24.0
    0.0500 23.12889 26.40076 20.0
    0.0435 23.12634 25.40652 23.0
    0.03030 23.12377 24.87553 33.0
    0.0417 23.12115 24.64077 24.0
    0.0500 23.11850 24.59635 20.0
    0.0588 23.11580 24.70549 17.0
    0.0385 23.11307 24.98115 26.0
    0.0385 23.11029 25.47689 26.0
    0.02857 23.10749 26.23247 35.0
    0.0588 23.10464 27.26355 17.0
    0.03448 23.10175 28.51730 29.0
    0.02703 23.09883 29.86616 37.0
    0.0435 23.09586 31.10563 23.0
    0.02857 23.09286 31.98298 35.0
    0.02778 23.08982 32.29500 36.0
    0.02778 23.08675 31.97257 36.0
    0.03125 23.08363 31.14204 32.0
    0.03030 23.08048 30.06068 33.0
    0.0370 23.07729 28.98498 27.0
    0.03333 23.07407 28.12461 30.0
    0.03226 23.07081 27.69444 31.0
    0.02857 23.06751 27.76431 35.0
    0.02273 23.06417 28.37283 44.0
    0.02222 23.06080 29.47546 45.0
    0.02632 23.05739 31.04726 38.0
    0.02778 23.05395 32.91607 36.0
    0.02174 23.05047 34.89855 46.0
    0.01493 23.04696 36.81631 67.0
    0.01563 23.04341 38.66058 64.0
    0.01389 23.03982 40.81786 72.0
    0.01587 23.03620 44.28190 63.0
    0.01111 23.03254 50.52881 90.0
    0.01064 23.02885 61.21756 94.0
    0.00909 23.02513 77.57656 110.0
    0.00833 23.02137 99.83224 120.0
    0.00741 23.01757 126.43008 135.0
    0.00649 23.01375 153.95624 154.0
    0.00513 23.00988 177.06718 195.0
    0.00474 23.00598 190.05447 211.0
    0.00459 23.00206 189.07512 218.0
    0.00403 22.99809 174.51363 248.0
    0.00546 22.99410 150.62724 183.0
    0.00690 22.99007 123.02349 145.0
    0.01042 22.98601 96.75909 96.0
    0.01299 22.98191 74.99753 77.0
    0.01563 22.97778 59.05984 64.0
    0.01923 22.97362 48.48590 52.0
    0.02000 22.96943 41.93519 50.0
    0.01887 22.96520 37.83013 53.0
    0.02500 22.96095 34.98080 40.0
    0.02703 22.95666 32.72669 37.0
    0.0370 22.95234 30.84081 27.0
    0.03333 22.94799 29.28968 30.0
    0.02857 22.94360 28.09370 35.0
    0.03125 22.93920 27.22124 32.0
    0.03226 22.93475 26.58865 31.0
    0.03333 22.93027 26.10093 30.0
    0.0588 22.92577 25.69244 17.0
    0.02857 22.92124 25.34520 35.0
    0.0370 22.91667 25.07097 27.0
    0.0455 22.91208 24.89989 22.0
    0.0357 22.90745 24.88614 28.0
    0.0370 22.90280 25.00931 27.0
    0.0400 22.89812 25.29485 25.0
    0.0357 22.89341 25.71487 28.0
    0.03333 22.88866 26.20874 30.0
    0.0500 22.88390 26.68334 20.0
    0.0455 22.87910 27.03198 22.0
    0.02941 22.87428 27.16357 34.0
    0.0385 22.86942 27.05374 26.0
    0.0357 22.86455 26.74833 28.0
    0.0370 22.85964 26.31809 27.0
    0.0435 22.85470 25.82345 23.0
    0.0476 22.84974 25.33612 21.0
    0.0909 22.84476 24.90837 11.0
    0.0385 22.83974 24.59209 26.0
    0.0625 22.83470 24.43605 16.0
    0.0417 22.82963 24.47582 24.0
    0.0357 22.82454 24.76443 28.0
    0.0455 22.81942 25.36060 22.0
    0.03448 22.81427 26.31674 29.0
    0.03030 22.80910 27.66097 33.0
    0.0370 22.80391 29.35386 27.0
    0.02703 22.79868 31.27139 37.0
    0.02857 22.79344 33.15921 35.0
    0.02941 22.78817 34.69710 34.0
    0.02326 22.78288 35.51556 43.0
    0.03333 22.77756 35.38178 30.0
    0.02857 22.77222 34.33754 35.0
    0.0357 22.76685 32.66135 28.0
    0.0400 22.76147 30.73841 25.0
    0.02857 22.75605 28.85561 35.0
    0.0385 22.75062 27.24366 26.0
    0.0435 22.74516 26.00492 23.0
    0.03448 22.73969 25.17860 29.0
    0.0400 22.73418 24.74710 25.0
    0.03125 22.72865 24.67406 32.0
    0.0500 22.72311 24.90510 20.0
    0.03226 22.71754 25.36523 31.0
    0.0455 22.71196 25.94220 22.0
    0.03448 22.70634 26.49146 29.0
    0.03226 22.70072 26.86176 31.0
    0.02703 22.69506 26.92525 37.0
    0.0417 22.68939 26.68117 24.0
    0.03030 22.68370 26.23777 33.0
    0.0500 22.67800 25.75202 20.0
    0.03125 22.67226 25.35621 32.0
    0.0500 22.66651 25.12461 20.0
    0.03333 22.66073 25.05692 30.0
    0.02778 22.65496 25.09339 36.0
    0.0435 22.64914 25.14091 23.0
    0.0500 22.64332 25.11050 20.0
    0.0370 22.63747 24.95897 27.0
    0.0455 22.63161 24.70313 22.0
    0.02941 22.62572 24.39160 34.0
    0.0417 22.61983 24.07716 24.0
    0.0455 22.61392 23.80023 22.0
    0.0385 22.60798 23.58172 26.0
    0.02778 22.60203 23.42528 36.0
    0.0370 22.59607 23.35122 27.0
    0.0400 22.59008 23.31452 25.0
    0.0435 22.58409 23.33205 23.0
    0.0435 22.57807 23.40871 23.0
    0.02381 22.57204 23.55653 42.0
    0.0370 22.56599 23.79162 27.0
    0.0370 22.55994 24.12459 27.0
    0.0357 22.55386 24.48840 28.0
    0.0526 22.54777 24.98407 19.0
    0.0417 22.54166 25.48975 24.0
    0.0476 22.53555 25.92308 21.0
    0.0455 22.52941 26.19739 22.0
    0.03333 22.52326 26.25793 30.0
    0.0400 22.51710 26.13151 25.0
    0.0385 22.51093 25.91870 26.0
    0.02564 22.50474 25.76480 39.0
    0.0417 22.49854 25.80617 24.0
    0.02857 22.49233 26.19597 35.0
    0.02381 22.48610 27.07977 42.0
    0.03125 22.47986 28.59652 32.0
    0.02564 22.47361 30.85920 39.0
    0.02778 22.46736 33.94741 36.0
    0.02326 22.46108 37.87601 43.0
    0.02326 22.45480 42.51429 43.0
    0.02941 22.44850 47.61906 34.0
    0.02128 22.44221 52.78027 47.0
    0.01429 22.43588 57.43778 70.0
    0.01205 22.42956 60.83910 83.0
    0.01282 22.42322 62.26120 78.0
    0.01333 22.41688 61.15582 75.0
    0.01266 22.41052 57.66341 79.0
    0.01515 22.40416 52.60192 66.0
    0.01563 22.39778 47.04327 64.0
    0.01961 22.39141 41.92330 51.0
    0.02222 22.38501 37.88524 45.0
    0.02273 22.37861 35.28008 44.0
    0.02703 22.37220 34.16034 37.0
    0.02381 22.36579 34.33805 42.0
    0.02326 22.35937 35.43349 43.0
    0.02703 22.35294 36.92457 37.0
    0.02703 22.34650 38.22483 37.0
    0.02222 22.34007 38.80290 45.0
    0.01961 22.33361 38.37204 51.0
    0.02128 22.32715 36.96949 47.0
    0.01818 22.32068 34.87595 55.0
    0.02703 22.31422 32.48729 37.0
    0.03333 22.30774 30.15167 30.0
    0.03333 22.30127 28.14733 30.0
    0.0500 22.29478 26.57045 20.0
    0.0417 22.28830 25.43428 24.0
    0.0385 22.28180 24.68270 26.0
    0.0357 22.27530 24.22747 28.0
    0.0455 22.26879 23.97721 22.0
    0.0500 22.26229 23.86247 20.0
    0.0385 22.25578 23.83922 26.0
    0.0400 22.24926 23.89028 25.0
    0.0556 22.24274 24.01666 18.0
    0.0417 22.23623 24.27091 24.0
    0.02941 22.22970 24.72972 34.0
    0.03448 22.22317 25.48832 29.0
    0.03226 22.21665 26.72602 31.0
    0.0417 22.21011 28.61398 24.0
    0.02222 22.20358 31.33722 45.0
    0.03333 22.19704 34.99461 30.0
    0.02128 22.19051 39.51025 47.0
    0.01923 22.18397 44.59639 52.0
    0.02000 22.17743 49.65802 50.0
    0.01370 22.17089 53.90040 73.0
    0.01538 22.16436 56.43499 65.0
    0.01667 22.15781 56.61464 60.0
    0.01351 22.15128 54.38548 74.0
    0.01639 22.14473 50.36677 61.0
    0.01754 22.13820 45.57158 57.0
    0.01961 22.13165 40.98352 51.0
    0.0385 22.12512 37.47776 26.0
    0.01887 22.11858 35.76014 53.0
    0.02174 22.11205 36.37316 46.0
    0.01887 22.10551 39.68520 53.0
    0.02326 22.09898 45.69618 43.0
    0.02381 22.09245 53.89330 42.0
    0.01639 22.08592 63.09058 61.0
    0.01333 22.07940 71.58942 75.0
    0.01087 22.07288 77.43937 92.0
    0.01190 22.06635 79.26346 84.0
    0.01250 22.05984 76.89583 80.0
    0.01515 22.05332 71.29050 66.0
    0.01471 22.04681 63.92640 68.0
    0.01587 22.04030 56.17496 63.0
    0.02128 22.03381 49.00435 47.0
    0.01695 22.02730 42.88771 59.0
    0.02564 22.02082 37.93378 39.0
    0.02222 22.01432 34.17290 45.0
    0.03125 22.00784 31.55389 32.0
    0.02174 22.00136 29.98992 46.0
    0.02500 21.99489 29.41526 40.0
    0.0455 21.98841 29.75910 22.0
    0.02632 21.98196 30.93492 38.0
    0.02778 21.97549 32.81861 36.0
    0.02381 21.96905 35.20716 42.0
    0.02632 21.96260 37.81594 38.0
    0.02500 21.95617 40.23624 40.0
    0.02500 21.94973 41.99369 40.0
    0.02381 21.94331 42.67457 42.0
    0.02273 21.93690 42.19516 44.0
    0.01923 21.93048 40.89303 52.0
    0.02703 21.92408 39.43404 37.0
    0.01923 21.91767 38.53736 52.0
    0.02564 21.91130 38.76264 39.0
    0.03333 21.90491 40.36557 30.0
    0.02941 21.89855 43.21489 34.0
    0.02778 21.89218 46.85701 36.0
    0.01852 21.88584 50.59523 54.0
    0.01961 21.87948 53.74058 51.0
    0.01493 21.87315 55.80062 67.0
    0.02381 21.86682 56.55010 42.0
    0.02564 21.86051 55.82196 39.0
    0.02041 21.85420 53.60945 49.0
    0.02381 21.84791 50.02010 42.0
    0.02128 21.84162 45.53350 47.0
    0.02564 21.83535 40.83435 39.0
    0.02857 21.82908 36.51672 35.0
    0.0385 21.82283 33.02898 26.0
    0.03226 21.81658 30.59992 31.0
    0.0526 21.81036 29.28778 19.0
    0.0357 21.80412 28.99310 28.0
    0.03226 21.79792 29.51148 31.0
    0.03226 21.79172 30.54439 31.0
    0.0385 21.78554 31.75161 26.0
    0.02500 21.77936 32.77245 40.0
    0.02857 21.77320 33.28016 35.0
    0.0357 21.76705 33.12630 28.0
    0.02857 21.76092 32.42859 35.0
    0.0526 21.75478 31.48864 19.0
    0.0400 21.74868 30.63862 25.0
    0.0370 21.74257 30.12547 27.0
    0.0417 21.73650 30.07715 24.0
    0.03448 21.73042 30.48710 29.0
    0.0435 21.72436 31.23345 23.0
    0.02778 21.71832 32.11401 36.0
    0.02941 21.71229 32.92155 34.0
    0.0370 21.70626 33.54308 27.0
    0.02222 21.70027 33.96653 45.0
    0.03333 21.69429 34.20064 30.0
    0.02273 21.68830 34.19162 44.0
    0.02857 21.68235 33.83021 35.0
    0.02500 21.67641 33.05806 40.0
    0.02083 21.67048 31.98077 48.0
    0.02500 21.66456 30.85104 40.0
    0.0357 21.65867 29.99293 28.0
    0.02941 21.65278 29.73044 34.0
    0.03448 21.64693 30.37022 29.0
    0.03030 21.64107 32.17825 33.0
    0.02273 21.63524 35.27809 44.0
    0.03030 21.62942 39.64311 33.0
    0.02703 21.62363 44.96931 37.0
    0.02041 21.61783 50.69849 49.0
    0.01639 21.61207 55.93589 61.0
    0.01818 21.60632 59.64042 55.0
    0.01724 21.60059 60.91626 58.0
    0.02174 21.59487 59.54448 46.0
    0.02564 21.58917 56.10308 39.0
    0.02222 21.58349 51.54491 45.0
    0.02500 21.57783 46.70796 40.0
    0.02564 21.57218 42.21746 39.0
    0.02778 21.56655 38.38445 36.0
    0.0476 21.56094 35.21920 21.0
    0.0455 21.55535 32.54426 22.0
    0.0400 21.54977 30.17809 25.0
    0.0370 21.54422 28.09648 27.0
    0.0417 21.53868 26.34724 24.0
    0.03448 21.53317 24.94894 29.0
    0.0370 21.52766 23.97034 27.0
    0.0476 21.52218 23.32447 21.0
    0.03226 21.51672 22.93470 31.0
    0.0588 21.51128 22.71305 17.0
    0.0435 21.50586 22.59603 23.0
    0.03448 21.50046 22.54307 29.0
    0.0370 21.49507 22.54079 27.0
    0.03125 21.48971 22.59140 32.0
    0.0400 21.48436 22.70984 25.0
    0.0500 21.47904 22.92103 20.0
    0.0455 21.47373 23.25911 22.0
    0.0476 21.46845 23.76748 21.0
    0.03448 21.46318 24.49886 29.0
    0.0667 21.45794 25.51374 15.0
    0.0435 21.45273 26.84302 23.0
    0.0400 21.44752 28.57594 25.0
    0.02500 21.44234 30.65663 40.0
    0.0500 21.43718 32.93082 20.0
    0.03333 21.43204 35.05640 30.0
    0.0357 21.42692 36.57496 28.0
    0.0357 21.42183 37.03686 28.0
    0.03125 21.41675 36.22287 32.0
    0.0357 21.41170 34.28482 28.0
    0.03030 21.40667 31.71107 33.0
    0.0357 21.40166 29.07581 28.0
    0.03448 21.39667 26.80385 29.0
    0.02778 21.39171 25.11579 36.0
    0.0357 21.38675 24.01556 28.0
    0.0417 21.38184 23.42118 24.0
    0.0476 21.37693 23.17504 21.0
    0.0476 21.37206 23.14636 21.0
    0.0400 21.36720 23.24279 25.0
    0.02632 21.36237 23.41340 38.0
    0.03125 21.35756 23.64550 32.0
    0.0455 21.35277 23.96541 22.0
    0.03333 21.34800 24.45758 30.0
    0.02703 21.34326 25.27868 37.0
    0.03226 21.33854 26.65089 31.0
    0.03226 21.33385 28.81981 31.0
    0.03226 21.32917 31.93172 31.0
    0.02941 21.32452 35.91434 34.0
    0.02500 21.31989 40.41555 40.0
    0.02128 21.31529 44.76725 47.0
    0.01818 21.31071 48.12624 55.0
    0.01724 21.30615 49.67139 58.0
    0.01639 21.30161 49.02941 61.0
    0.02000 21.29711 46.50754 50.0
    0.02128 21.29262 42.90547 47.0
    0.02000 21.28816 39.12781 50.0
    0.03226 21.28372 35.85400 31.0
    0.0417 21.27931 33.41893 24.0
    0.03125 21.27491 31.82301 32.0
    0.02703 21.27054 30.85588 37.0
    0.0400 21.26619 30.26714 25.0
    0.03030 21.26188 29.93788 33.0
    0.02500 21.25758 29.88332 40.0
    0.02941 21.25331 30.16097 34.0
    0.0357 21.24907 30.77301 28.0
    0.02941 21.24484 31.61960 34.0
    0.02083 21.24065 32.47639 48.0
    0.02564 21.23647 32.99615 39.0
    0.02174 21.23232 32.95174 46.0
    0.03333 21.22819 32.18398 30.0
    0.02941 21.22410 30.82520 34.0
    0.0385 21.22002 29.14867 26.0
    0.0455 21.21597 27.43946 22.0
    0.02941 21.21194 25.91278 34.0
    0.0370 21.20794 24.72099 27.0
    0.0435 21.20396 23.94020 23.0
    0.03448 21.20001 23.59974 29.0
    0.0370 21.19608 23.68819 27.0
    0.03030 21.19218 24.15404 33.0
    0.03226 21.18831 24.89106 31.0
    0.0385 21.18446 25.72583 26.0
    0.0455 21.18062 26.43794 22.0
    0.02703 21.17682 26.80114 37.0
    0.0357 21.17304 26.68568 28.0
    0.02857 21.16930 26.13530 35.0
    0.0455 21.16557 25.33516 22.0
    0.03448 21.16186 24.46885 29.0
    0.03125 21.15818 23.73823 32.0
    0.0556 21.15454 23.22194 18.0
    0.0417 21.15091 22.98665 24.0
    0.03125 21.14731 23.04275 32.0
    0.03448 21.14373 23.37887 29.0
    0.0417 21.14018 23.97129 24.0
    0.03226 21.13665 24.78162 31.0
    0.0357 21.13316 25.73309 28.0
    0.0417 21.12968 26.70750 24.0
    0.03333 21.12623 27.53957 30.0
    0.0370 21.12280 28.05743 27.0
    0.0435 21.11941 28.13424 23.0
    0.0435 21.11603 27.75094 23.0
    0.03333 21.11269 26.99942 30.0
    0.0526 21.10936 26.04711 19.0
    0.03333 21.10607 25.04453 30.0
    0.0385 21.10280 24.13121 26.0
    0.0625 21.09955 23.37931 16.0
    0.0476 21.09633 22.80276 21.0
    0.0588 21.09313 22.38584 17.0
    0.0417 21.08996 22.09799 24.0
    0.0500 21.08681 21.91462 20.0
    0.0400 21.08369 21.81990 25.0
    0.0370 21.08060 21.81483 27.0
    0.0417 21.07753 21.87790 24.0
    0.1000 21.07448 22.01194 10.0
    0.0556 21.07146 22.21811 18.0
    0.0769 21.06847 22.47941 13.0
    0.0357 21.06550 22.75508 28.0
    0.0417 21.06256 23.00844 24.0
    0.0417 21.05964 23.18519 24.0
    0.0769 21.05675 23.24087 13.0
    0.02941 21.05388 23.16155 34.0
    0.0476 21.05104 23.00150 21.0
    0.0625 21.04822 22.76096 16.0
    0.0476 21.04543 22.51777 21.0
    0.0526 21.04267 22.31326 19.0
    0.0357 21.03992 22.17348 28.0
    0.0500 21.03720 22.10697 20.0
    0.0357 21.03451 22.11274 28.0
    0.0714 21.03185 22.18206 14.0
    0.0435 21.02921 22.29983 23.0
    0.0455 21.02659 22.47317 22.0
    0.0500 21.02399 22.70276 20.0
    0.0385 21.02143 23.01111 26.0
    0.0357 21.01889 23.43884 28.0
    0.0435 21.01637 24.02919 23.0
    0.03125 21.01388 24.81801 32.0
    0.02778 21.01142 25.81290 36.0
    0.0357 21.00897 26.98808 28.0
    0.03030 21.00655 28.26045 33.0
    0.0357 21.00415 29.51292 28.0
    0.02703 21.00179 30.61520 37.0
    0.0385 20.99944 31.45844 26.0
    0.03333 20.99712 31.93076 30.0
    0.02564 20.99482 31.94301 39.0
    0.0400 20.99256 31.50873 25.0
    0.02273 20.99030 30.81731 44.0
    0.02564 20.98808 30.22849 39.0
    0.02326 20.98589 30.07494 43.0
    0.02500 20.98371 30.75028 40.0
    0.02326 20.98157 32.55790 43.0
    0.02632 20.97944 35.67673 38.0
    0.02500 20.97733 40.06734 40.0
    0.02000 20.97525 45.44172 50.0
    0.01754 20.97320 51.17540 57.0
    0.01493 20.97117 56.42399 67.0
    0.01515 20.96917 60.24908 66.0
    0.01266 20.96718 61.95091 79.0
    0.01053 20.96522 61.22110 95.0
    0.01408 20.96329 58.21050 71.0
    0.01316 20.96138 53.53114 76.0
    0.01587 20.95948 48.04103 63.0
    0.01786 20.95762 42.52119 56.0
    0.02703 20.95578 37.64881 37.0
    0.02703 20.95396 33.87778 37.0
    0.02941 20.95217 31.43136 34.0
    0.02564 20.95039 30.36743 39.0
    0.02222 20.94864 30.55558 45.0
    0.02703 20.94692 31.73464 37.0
    0.0455 20.94521 33.51557 22.0
    0.02632 20.94354 35.42828 38.0
    0.03030 20.94187 36.93484 33.0
    0.02632 20.94024 37.55788 38.0
    0.02439 20.93863 37.07001 41.0
    0.02326 20.93704 35.60954 43.0
    0.03226 20.93547 33.57054 31.0
    0.02439 20.93393 31.41384 41.0
    0.0556 20.93240 29.52337 18.0
    0.02703 20.93090 28.18117 37.0
    0.0357 20.92942 27.53388 28.0
    0.03030 20.92797 27.63092 33.0
    0.0417 20.92653 28.46359 24.0
    0.03030 20.92512 30.00535 33.0
    0.02381 20.92373 32.24414 42.0
    0.02778 20.92236 35.17374 36.0
    0.02381 20.92101 38.80119 42.0
    0.02000 20.91968 43.10704 50.0
    0.01887 20.91838 47.99260 53.0
    0.01667 20.91709 53.13047 60.0
    0.01408 20.91583 57.93191 71.0
    0.01639 20.91459 61.54663 61.0
    0.01515 20.91337 63.19130 66.0
    0.01887 20.91217 62.59689 53.0
    0.01613 20.91099 60.22453 62.0
    0.01389 20.90983 56.98539 72.0
    0.01818 20.90870 53.82261 55.0
    0.02041 20.90758 51.38470 49.0
    0.01887 20.90648 49.89747 53.0
    0.01923 20.90541 49.11497 52.0
    0.02174 20.90435 48.51171 46.0
    0.03333 20.90331 47.51677 30.0
    0.02128 20.90230 45.69754 47.0
    0.02222 20.90130 42.92963 45.0
    0.02632 20.90033 39.53841 38.0
    0.03448 20.89937 36.09308 29.0
    0.02273 20.89843 33.16218 44.0
    0.03448 20.89752 31.10024 29.0
    0.03448 20.89662 30.02144 29.0
    0.02941 20.89574 29.81170 34.0
    0.03125 20.89489 30.21334 32.0
    0.03226 20.89404 30.89890 31.0
    0.02703 20.89322 31.53460 37.0
    0.0385 20.89242 31.85439 26.0
    0.02778 20.89164 31.75129 36.0
    0.02439 20.89087 31.33534 41.0
    0.02564 20.89013 30.82554 39.0
    0.0400 20.88940 30.44725 25.0
    0.01923 20.88869 30.31350 52.0
    0.02778 20.88800 30.45080 36.0
    0.03125 20.88733 30.81603 32.0
    0.03448 20.88667 31.39150 29.0
    0.02703 20.88603 32.29677 37.0
    0.02439 20.88541 33.85997 41.0
    0.02632 20.88481 36.53627 38.0
    0.01923 20.88423 40.77782 52.0
    0.01852 20.88366 46.82287 54.0
    0.01639 20.88311 54.60670 61.0
    0.01299 20.88258 63.61644 77.0
    0.01724 20.88206 72.93249 58.0
    0.01000 20.88156 81.20779 100.0
    0.01053 20.88108 87.09118 95.0
    0.01149 20.88062 89.85514 87.0
    0.01220 20.88017 89.35178 82.0
    0.01389 20.87973 85.85754 72.0
    0.01163 20.87932 79.75933 86.0
    0.01923 20.87892 71.70601 52.0
    0.01538 20.87853 62.73402 65.0
    0.02273 20.87816 53.85990 44.0
    0.02174 20.87782 45.86836 46.0
    0.02857 20.87748 39.16088 35.0
    0.03226 20.87716 33.90306 31.0
    0.0417 20.87685 29.99883 24.0
    0.03448 20.87656 27.27387 29.0
    0.0385 20.87628 25.44679 26.0
    0.0500 20.87603 24.26819 20.0
    0.03226 20.87578 23.51770 31.0
    0.0500 20.87555 23.03603 20.0
    0.0400 20.87534 22.71384 25.0
    0.0500 20.87513 22.48627 20.0
    0.0526 20.87495 22.31462 19.0
    0.0500 20.87477 22.17836 20.0
    0.0500 20.87462 22.06569 20.0
    0.0556 20.87447 21.97075 18.0
    0.0476 20.87434 21.88949 21.0
    0.0588 20.87423 21.81964 17.0
    0.0435 20.87412 21.75913 23.0
    0.0476 20.87403 21.70688 21.0
    0.0625 20.87396 21.66171 16.0
    0.0357 20.87389 21.62292 28.0
    0.0400 20.87385 21.58977 25.0
    0.0714 20.87381 21.56199 14.0
    0.0476 20.87378 21.53940 21.0
    0.0556 20.87377 21.52225 18.0
    0.03226 20.87377 21.51260 31.0
    0.0455 20.87379 21.50973 22.0
    0.03448 20.87381 21.51918 29.0
    0.0526 20.87385 21.54386 19.0
    0.0417 20.87390 21.59662 24.0
    0.0417 20.87396 21.67945 24.0
    0.0455 20.87404 21.82341 22.0
    0.0370 20.87412 22.01563 27.0
    0.03030 20.87422 22.28799 33.0
    0.0400 20.87433 22.65823 25.0
    0.0667 20.87445 23.14182 15.0
    0.0500 20.87458 23.75617 20.0
    0.0400 20.87472 24.47448 25.0
    0.0385 20.87487 25.28073 26.0
    0.0357 20.87504 26.13816 28.0
    0.0526 20.87521 27.00795 19.0
    0.03226 20.87539 27.83409 31.0
    0.02778 20.87559 28.56904 36.0
    0.0357 20.87579 29.13256 28.0
    0.02778 20.87601 29.41590 36.0
    0.03030 20.87623 29.30777 33.0
    0.02632 20.87647 28.77354 38.0
    0.0370 20.87671 27.93728 27.0
    0.0625 20.87697 26.96190 16.0
    0.03226 20.87723 26.01727 31.0
    0.0357 20.87750 25.21204 28.0
    0.0370 20.87778 24.60392 27.0
    0.03226 20.87807 24.18518 31.0
    0.0500 20.87837 23.91943 20.0
    0.0357 20.87868 23.80928 28.0
    0.02703 20.87900 23.85008 37.0
    0.0370 20.87932 24.07444 27.0
    0.0476 20.87965 24.52595 21.0
    0.0385 20.87999 25.23997 26.0
    0.0370 20.88034 26.20377 27.0
    0.0435 20.88070 27.37326 23.0
    0.03448 20.88107 28.61988 29.0
    0.0417 20.88144 29.77806 24.0
    0.0357 20.88182 30.62352 28.0
    0.03125 20.88221 30.94152 32.0
    0.0385 20.88260 30.62668 26.0
    0.02632 20.88301 29.76498 38.0
    0.0357 20.88341 28.58214 28.0
    0.0400 20.88383 27.32712 25.0
    0.0400 20.88425 26.22569 25.0
    0.02564 20.88468 25.44788 39.0
    0.0476 20.88512 25.11572 21.0
    0.0588 20.88556 25.30284 17.0
    0.0476 20.88601 26.03658 21.0
    0.03448 20.88646 27.28993 29.0
    0.03125 20.88692 28.97407 32.0
    0.0385 20.88738 30.92887 26.0
    0.02941 20.88786 32.90647 34.0
    0.02128 20.88833 34.59328 47.0
    0.02632 20.88881 35.68112 38.0
    0.02632 20.88931 35.97436 38.0
    0.02439 20.88980 35.48064 41.0
    0.02703 20.89029 34.29674 37.0
    0.03333 20.89080 32.73930 30.0
    0.02941 20.89130 31.00177 34.0
    0.0476 20.89182 29.29312 21.0
    0.0400 20.89233 27.77106 25.0
    0.0370 20.89285 26.54012 27.0
    0.02941 20.89338 25.68234 34.0
    0.0357 20.89391 25.24829 28.0
    0.03226 20.89444 25.27575 31.0
    0.0455 20.89498 25.79550 22.0
    0.03448 20.89552 26.82884 29.0
    0.03448 20.89606 28.38046 29.0
    0.03125 20.89661 30.41224 32.0
    0.02439 20.89716 32.82700 41.0
    0.0357 20.89771 35.44991 28.0
    0.03125 20.89827 38.02885 32.0
    0.02941 20.89883 40.21369 34.0
    0.0357 20.89940 41.63176 28.0
    0.02941 20.89996 41.95215 34.0
    0.03030 20.90053 41.02309 33.0
    0.02083 20.90110 38.98679 48.0
    0.01754 20.90168 36.23501 57.0
    0.02381 20.90225 33.25838 42.0
    0.03226 20.90283 30.45310 31.0
    0.03226 20.90342 28.09153 31.0
    0.0385 20.90400 26.29391 26.0
    0.0476 20.90458 25.07947 21.0
    0.0385 20.90517 24.37634 26.0
    0.0417 20.90575 24.07704 24.0
    0.0400 20.90634 24.06611 25.0
    0.0476 20.90693 24.24681 21.0
    0.0476 20.90752 24.55472 21.0
    0.0435 20.90812 24.97048 23.0
    0.0417 20.90871 25.53158 24.0
    0.0400 20.90930 26.30837 25.0
    0.0400 20.90990 27.37009 25.0
    0.03030 20.91050 28.74460 33.0
    0.02941 20.91109 30.38834 34.0
    0.0357 20.91169 32.19224 28.0
    0.0455 20.91228 33.97324 22.0
    0.02222 20.91288 35.52951 45.0
    0.02632 20.91348 36.71001 38.0
    0.02439 20.91408 37.52403 41.0
    0.02703 20.91467 38.09549 37.0
    0.02632 20.91527 38.52965 38.0
    0.02703 20.91587 38.81520 37.0
    0.02857 20.91646 38.82209 35.0
    0.02778 20.91706 38.35016 36.0
    0.02273 20.91766 37.24437 44.0
    0.02703 20.91825 35.54895 37.0
    0.03448 20.91884 33.50849 29.0
    0.02564 20.91944 31.44947 39.0
    0.0526 20.92003 29.65299 19.0
    0.02941 20.92062 28.28375 34.0
    0.0556 20.92121 27.42176 18.0
    0.0476 20.92180 27.03821 21.0
    0.0385 20.92239 27.02001 26.0
    0.0435 20.92297 27.20683 23.0
    0.0385 20.92355 27.43625 26.0
    0.0385 20.92414 27.59019 26.0
    0.03226 20.92472 27.61642 31.0
    0.0385 20.92529 27.47726 26.0
    0.0476 20.92587 27.14472 21.0
    0.0400 20.92644 26.64293 25.0
    0.0455 20.92701 25.98176 22.0
    0.03333 20.92758 25.28157 30.0
    0.03226 20.92815 24.63645 31.0
    0.0455 20.92871 24.11497 22.0
    0.0556 20.92928 23.73957 18.0
    0.03030 20.92983 23.53153 33.0
    0.0500 20.93039 23.46386 20.0
    0.0556 20.93094 23.50548 18.0
    0.0435 20.93150 23.60477 23.0
    0.03333 20.93204 23.73658 30.0
    0.0417 20.93258 23.89030 24.0
    0.0435 20.93312 24.07107 23.0
    0.0357 20.93366 24.29794 28.0
    0.0385 20.93419 24.55728 26.0
    0.03226 20.93473 24.83942 31.0
    0.0417 20.93526 25.11043 24.0
    0.03333 20.93578 25.33301 30.0
    0.0455 20.93630 25.49595 22.0
    0.0476 20.93682 25.61654 21.0
    0.03226 20.93733 25.70914 31.0
    0.0588 20.93783 25.78496 17.0
    0.02857 20.93834 25.80639 35.0
    0.03448 20.93884 25.73173 29.0
    0.0435 20.93933 25.55288 23.0
    0.0417 20.93983 25.29276 24.0
    0.03448 20.94032 25.00245 29.0
    0.0357 20.94080 24.74343 28.0
    0.0370 20.94128 24.58744 27.0
    0.0476 20.94175 24.59244 21.0
    0.03448 20.94222 24.79208 29.0
    0.02500 20.94269 25.17206 40.0
    0.0588 20.94315 25.68789 17.0
    0.0435 20.94360 26.25911 23.0
    0.0435 20.94405 26.79712 23.0
    0.0370 20.94450 27.23093 27.0
    0.02941 20.94494 27.56709 34.0
    0.03333 20.94538 27.89680 30.0
    0.02703 20.94580 28.34336 37.0
    0.0455 20.94623 28.96968 22.0
    0.0435 20.94665 29.73029 23.0
    0.0400 20.94707 30.45830 25.0
    0.03448 20.94748 30.91461 29.0
    0.03448 20.94788 30.86787 29.0
    0.0357 20.94828 30.21383 28.0
    0.03125 20.94867 29.04160 32.0
    0.03226 20.94906 27.56950 31.0
    0.0435 20.94944 26.04904 23.0
    0.0435 20.94982 24.69066 23.0
    0.0400 20.95019 23.59471 25.0
    0.0588 20.95055 22.80861 17.0
    0.0385 20.95091 22.30789 26.0
    0.0500 20.95126 22.03317 20.0
    0.0455 20.95161 21.92238 22.0
    0.0556 20.95195 21.92067 18.0
    0.0400 20.95229 21.97609 25.0
    0.0385 20.95261 22.07537 26.0
    0.0500 20.95294 22.18483 20.0
    0.0625 20.95325 22.27309 16.0
    0.0476 20.95356 22.32544 21.0
    0.0500 20.95387 22.33914 20.0
    0.0588 20.95416 22.32871 17.0
    0.0714 20.95445 22.32236 14.0
    0.0385 20.95474 22.35607 26.0
    0.0526 20.95502 22.46232 19.0
    0.0385 20.95529 22.70147 26.0
    0.0714 20.95555 23.10924 14.0
    0.0370 20.95581 23.72792 27.0
    0.0417 20.95607 24.58276 24.0
    0.02703 20.95631 25.67671 37.0
    0.0556 20.95655 26.96891 18.0
    0.03125 20.95678 28.37745 32.0
    0.0357 20.95700 29.76511 28.0
    0.02857 20.95722 30.97977 35.0
    0.0417 20.95743 31.87552 24.0
    0.0476 20.95764 32.37061 21.0
    0.03030 20.95784 32.51022 33.0
    0.02632 20.95803 32.52032 38.0
    0.03448 20.95821 32.74764 29.0
    0.02941 20.95839 33.55296 34.0
    0.02273 20.95856 35.21584 44.0
    0.03125 20.95872 37.87846 32.0
    0.02703 20.95888 41.49017 37.0
    0.02632 20.95903 45.79113 38.0
    0.01613 20.95917 50.26172 62.0
    0.01587 20.95931 54.20909 63.0
    0.01299 20.95943 56.86178 77.0
    0.01538 20.95956 57.73946 65.0
    0.01786 20.95967 56.85354 56.0
    0.01587 20.95978 54.68716 63.0
    0.01852 20.95988 51.86768 54.0
    0.01724 20.95997 48.90359 58.0
    0.01724 20.96005 46.18401 58.0
    0.02703 20.96013 43.91110 37.0
    0.02000 20.96020 42.13177 50.0
    0.01923 20.96027 40.77586 52.0
    0.02174 20.96033 39.74754 46.0
    0.02439 20.96037 38.90433 41.0
    0.0385 20.96042 38.04349 26.0
    0.02439 20.96045 36.93627 41.0
    0.02857 20.96048 35.43371 35.0
    0.0370 20.96050 33.57461 27.0
    0.02778 20.96051 31.52087 36.0
    0.02857 20.96052 29.48914 35.0
    0.0625 20.96052 27.64849 16.0
    0.0400 20.96051 26.11109 25.0
    0.0500 20.96049 24.92465 20.0
    0.0526 20.96047 24.10168 19.0
    0.0357 20.96044 23.60979 28.0
    0.0370 20.96040 23.40640 27.0
    0.0500 20.96036 23.44525 20.0
    0.0667 20.96030 23.68782 15.0
    0.0455 20.96025 24.04497 22.0
    0.0417 20.96017 24.46440 24.0
    0.02564 20.96010 24.86871 39.0
    0.03226 20.96002 25.16847 31.0
    0.0357 20.95993 25.28612 28.0
    0.0400 20.95984 25.18824 25.0
    0.03333 20.95973 24.90821 30.0
    0.02778 20.95962 24.53023 36.0
    0.0400 20.95951 24.14243 25.0
    0.0417 20.95938 23.82493 24.0
    0.03448 20.95925 23.65245 29.0
    0.0435 20.95911 23.67538 23.0
    0.0435 20.95897 23.94091 23.0
    0.0500 20.95881 24.49460 20.0
    0.0385 20.95865 25.38578 26.0
    0.02857 20.95849 26.65535 35.0
    0.03030 20.95831 28.32236 33.0
    0.03333 20.95813 30.36594 30.0
    0.0385 20.95794 32.70121 26.0
    0.02564 20.95774 35.12587 39.0
    0.02778 20.95755 37.34184 36.0
    0.02632 20.95734 38.96185 38.0
    0.02941 20.95712 39.63463 34.0
    0.02703 20.95690 39.21468 37.0
    0.02564 20.95667 37.88520 39.0
    0.0556 20.95643 36.03358 18.0
    0.03030 20.95619 34.05848 33.0
    0.0400 20.95594 32.26909 25.0
    0.03333 20.95568 30.82831 30.0
    0.0476 20.95542 29.75286 21.0
    0.03125 20.95515 28.95138 32.0
    0.02326 20.95487 28.26176 43.0
    0.02941 20.95458 27.54356 34.0
    0.0455 20.95429 26.73617 22.0
    0.0476 20.95400 25.86744 21.0
    0.0526 20.95369 24.99705 19.0
    0.0526 20.95338 24.18821 19.0
    0.0385 20.95306 23.48356 26.0
    0.03226 20.95275 22.91473 31.0
    0.0435 20.95242 22.47481 23.0
    0.0556 20.95208 22.15610 18.0
    0.0714 20.95174 21.93523 14.0
    0.0385 20.95139 21.79300 26.0
    0.0400 20.95103 21.69775 25.0
    0.0385 20.95067 21.63678 26.0
    0.0417 20.95031 21.59786 24.0
    0.0556 20.94994 21.57354 18.0
    0.0526 20.94955 21.55944 19.0
    0.0714 20.94917 21.55356 14.0
    0.0909 20.94878 21.55884 11.0
    0.0769 20.94838 21.57039 13.0
    0.0500 20.94798 21.59449 20.0
    0.0400 20.94757 21.64570 25.0
    0.0667 20.94715 21.71839 15.0
    0.0455 20.94673 21.86137 22.0
    0.0385 20.94630 22.04574 26.0
    0.0370 20.94588 22.32003 27.0
    0.0526 20.94544 22.70785 19.0
    0.0476 20.94499 23.22165 21.0
    0.0556 20.94455 23.86222 18.0
    0.0476 20.94409 24.59187 21.0
    0.03125 20.94363 25.34412 32.0
    0.0400 20.94317 26.05612 25.0
    0.0385 20.94270 26.60599 26.0
    0.03448 20.94222 26.89837 29.0
    0.0500 20.94174 26.89944 20.0
    0.0500 20.94126 26.68410 20.0
    0.0357 20.94076 26.38969 28.0
    0.03333 20.94027 26.16964 30.0
    0.0400 20.93977 26.18021 25.0
    0.0357 20.93926 26.53043 28.0
    0.0370 20.93875 27.29423 27.0
    0.0357 20.93824 28.49825 28.0
    0.0385 20.93772 30.10379 26.0
    0.02941 20.93719 31.97093 34.0
    0.02222 20.93666 33.93984 45.0
    0.02632 20.93612 35.82778 38.0
    0.02857 20.93559 37.51831 35.0
    0.01852 20.93505 39.02487 54.0
    0.02273 20.93450 40.47360 44.0
    0.02941 20.93394 42.04475 34.0
    0.02439 20.93339 43.83310 41.0
    0.02083 20.93283 45.72388 48.0
    0.03030 20.93226 47.45592 33.0
    0.02439 20.93170 48.63494 41.0
    0.01852 20.93113 48.86906 54.0
    0.01754 20.93055 48.01196 57.0
    0.02273 20.92997 46.28387 44.0
    0.03030 20.92939 44.12262 33.0
    0.02778 20.92880 41.95022 36.0
    0.03030 20.92821 39.98483 33.0
    0.0400 20.92761 38.24401 25.0
    0.0455 20.92701 36.56823 22.0
    0.02857 20.92641 34.78479 35.0
    0.02703 20.92580 32.82730 37.0
    0.03030 20.92519 30.79584 33.0
    0.0357 20.92458 28.86523 28.0
    0.03226 20.92397 27.22453 31.0
    0.03448 20.92335 25.99576 29.0
    0.03448 20.92273 25.22816 29.0
    0.0625 20.92211 24.88267 16.0
    0.0526 20.92148 24.87185 19.0
    0.03333 20.92085 25.07976 30.0
    0.03448 20.92022 25.40115 29.0
    0.0435 20.91958 25.77997 23.0
    0.0556 20.91894 26.22696 18.0
    0.02500 20.91830 26.80232 40.0
    0.02703 20.91766 27.53834 37.0
    0.0526 20.91701 28.40610 19.0
    0.03226 20.91637 29.32948 31.0
    0.03226 20.91572 30.13424 31.0
    0.02778 20.91506 30.65444 36.0
    0.02381 20.91441 30.81645 42.0
    0.02500 20.91375 30.72781 40.0
    0.03030 20.91309 30.65303 33.0
    0.03226 20.91244 30.92279 31.0
    0.02632 20.91178 31.83187 38.0
    0.03030 20.91111 33.55976 33.0
    0.03125 20.91045 36.11730 32.0
    0.02439 20.90978 39.30246 41.0
    0.02326 20.90911 42.68177 43.0
    0.02632 20.90844 45.66883 38.0
    0.02174 20.90777 47.60184 46.0
    0.02000 20.90710 47.97477 50.0
    0.01724 20.90642 46.67959 58.0
    0.02500 20.90575 44.09243 40.0
    0.02439 20.90507 40.86939 41.0
    0.02041 20.90440 37.66604 49.0
    0.02703 20.90372 35.03954 37.0
    0.03448 20.90304 33.35268 29.0
    0.02564 20.90236 32.78514 39.0
    0.02500 20.90169 33.33245 40.0
    0.02128 20.90100 34.83631 47.0
    0.02703 20.90032 37.01841 37.0
    0.02083 20.89964 39.49961 48.0
    0.01538 20.89897 41.86422 65.0
    0.01887 20.89828 43.72650 53.0
    0.01961 20.89760 44.84587 51.0
    0.02128 20.89692 45.19234 47.0
    0.01923 20.89624 44.87713 52.0
    0.01563 20.89556 44.12843 64.0
    0.02174 20.89487 43.24640 46.0
    0.02000 20.89419 42.51605 50.0
    0.02273 20.89351 42.09692 44.0
    0.02439 20.89283 41.97531 41.0
    0.02128 20.89215 41.97197 47.0
    0.02778 20.89147 41.82441 36.0
    0.02632 20.89080 41.28559 38.0
    0.01961 20.89012 40.25114 51.0
    0.02778 20.88944 38.81059 36.0
    0.01961 20.88877 37.21023 51.0
    0.0357 20.88809 35.71894 28.0
    0.02128 20.88742 34.55476 47.0
    0.02857 20.88675 33.84397 35.0
    0.03226 20.88607 33.63216 31.0
    0.02703 20.88541 33.89994 37.0
    0.0357 20.88473 34.55648 28.0
    0.03125 20.88407 35.44204 32.0
    0.02778 20.88340 36.36129 36.0
    0.02000 20.88273 37.14242 50.0
    0.02632 20.88207 37.75488 38.0
    0.02174 20.88141 38.34135 46.0
    0.02381 20.88076 39.11706 42.0
    0.02273 20.88010 40.22757 44.0
    0.02326 20.87944 41.64119 43.0
    0.02381 20.87879 43.12578 42.0
    0.02500 20.87814 44.27989 40.0
    0.02174 20.87749 44.61688 46.0
    0.01471 20.87685 43.79115 68.0
    0.02381 20.87620 41.80887 42.0
    0.02941 20.87556 38.98626 34.0
    0.02941 20.87492 35.76826 34.0
    0.0385 20.87428 32.59187 26.0
    0.03125 20.87365 29.74533 32.0
    0.0385 20.87302 27.38864 26.0
    0.0417 20.87239 25.58208 24.0
    0.0500 20.87177 24.28143 20.0
    0.0417 20.87115 23.40811 24.0
    0.0667 20.87053 22.83308 15.0
    0.0385 20.86991 22.46956 26.0
    0.0714 20.86930 22.25274 14.0
    0.0500 20.86869 22.13305 20.0
    0.0400 20.86808 22.08730 25.0
    0.0556 20.86749 22.11086 18.0
    0.0357 20.86688 22.22570 28.0
    0.0500 20.86629 22.41403 20.0
    0.03448 20.86570 22.70231 29.0
    0.0435 20.86511 23.09357 23.0
    0.0435 20.86453 23.57595 23.0
    0.0625 20.86395 24.11952 16.0
    0.0435 20.86337 24.67557 23.0
    0.0455 20.86280 25.17099 22.0
    0.0526 20.86224 25.52452 19.0
    0.03125 20.86167 25.66952 32.0
    0.0476 20.86111 25.58991 21.0
    0.0556 20.86056 25.32951 18.0
    0.0435 20.86001 24.96147 23.0
    0.0556 20.85947 24.54587 18.0
    0.0476 20.85893 24.14089 21.0
    0.0714 20.85839 23.76670 14.0
    0.0455 20.85786 23.44137 22.0
    0.0370 20.85733 23.18059 27.0
    0.1000 20.85681 23.00233 10.0
    0.0370 20.85629 22.90580 27.0
    0.0588 20.85578 22.88378 17.0
    0.03030 20.85527 22.91271 33.0
    0.0417 20.85477 22.95777 24.0
    0.0588 20.85427 22.98147 17.0
    0.0455 20.85379 22.95564 22.0
    0.0769 20.85330 22.87663 13.0
    0.0556 20.85282 22.77018 18.0
    0.0556 20.85234 22.68120 18.0
    0.0400 20.85188 22.66372 25.0
    0.0588 20.85141 22.77363 17.0
    0.0370 20.85095 23.06278 27.0
    0.0400 20.85050 23.57345 25.0
    0.0370 20.85005 24.32708 27.0
    0.1111 20.84961 25.32057 9.0
    0.0526 20.84918 26.50555 19.0
    0.03030 20.84875 27.79353 33.0
    0.0400 20.84832 29.04295 25.0
    0.0370 20.84791 30.07852 27.0
    0.02703 20.84749 30.70023 37.0
    0.02439 20.84709 30.80561 41.0
    0.02439 20.84670 30.41066 41.0
    0.03448 20.84630 29.66170 29.0
    0.0370 20.84591 28.82734 27.0
    0.03333 20.84554 28.10107 30.0
    0.0476 20.84517 27.68036 21.0
    0.03125 20.84480 27.73601 32.0
    0.0417 20.84444 28.43449 24.0
    0.03226 20.84409 29.93688 31.0
    0.02128 20.84374 32.37766 47.0
    0.02083 20.84340 35.78990 48.0
    0.02222 20.84307 39.96980 45.0
    0.02222 20.84275 44.45018 45.0
    0.02273 20.84243 48.43312 44.0
    0.02273 20.84211 50.96761 44.0
    0.02083 20.84181 51.33344 48.0
    0.01587 20.84151 49.47686 63.0
    0.03125 20.84122 46.11445 32.0
    0.01961 20.84094 42.32721 51.0
    0.03333 20.84066 39.03654 30.0
    0.02941 20.84039 36.77404 34.0
    0.0370 20.84013 35.58994 27.0
    0.0526 20.83988 35.15770 19.0
    0.02632 20.83963 34.97277 38.0
    0.0357 20.83939 34.54236 28.0
    0.02439 20.83916 33.60371 41.0
    0.0556 20.83894 32.18519 18.0
    0.03333 20.83872 30.48105 30.0
    0.03125 20.83851 28.73066 32.0
    0.0455 20.83831 27.12223 22.0
    0.0370 20.83812 25.78239 27.0
    0.0357 20.83793 24.73366 28.0
    0.0476 20.83776 23.98172 21.0
    0.0417 20.83759 23.44553 24.0
    0.0526 20.83743 23.03918 19.0
    0.0526 20.83727 22.70634 19.0
    0.0435 20.83713 22.41582 23.0
    0.0476 20.83699 22.15618 21.0
    0.0625 20.83686 21.93063 16.0
    0.0588 20.83673 21.73940 17.0
    0.0435 20.83662 21.58743 23.0
    0.0455 20.83652 21.47462 22.0
    0.0400 20.83642 21.40034 25.0
    0.0476 20.83633 21.36507 21.0
    0.0417 20.83625 21.38763 24.0
    0.0588 20.83618 21.46142 17.0
    0.0556 20.83611 21.62483 18.0
    0.0417 20.83605 21.91123 24.0
    0.0417 20.83601 22.33591 24.0
    0.0455 20.83597 22.87452 22.0
    0.0385 20.83594 23.47040 26.0
    0.0526 20.83592 23.99391 19.0
    0.0526 20.83590 24.31794 19.0
    0.0588 20.83589 24.33700 17.0
    0.0435 20.83590 24.06472 23.0
    0.0370 20.83591 23.61901 27.0
    0.03448 20.83593 23.14776 29.0
    0.0588 20.83596 22.79004 17.0
    0.0500 20.83600 22.62309 20.0
    0.0526 20.83604 22.67602 19.0
    0.03333 20.83610 22.93988 30.0
    0.0526 20.83616 23.38447 19.0
    0.0625 20.83623 23.97528 16.0
    0.0435 20.83632 24.68000 23.0
    0.0625 20.83641 25.47031 16.0
    0.0385 20.83650 26.31718 26.0
    0.02778 20.83661 27.20876 36.0
    0.0500 20.83673 28.14332 20.0
    0.0370 20.83685 29.11422 27.0
    0.0370 20.83699 30.05952 27.0
    0.0385 20.83713 30.86925 26.0
    0.03226 20.83728 31.39416 31.0
    0.03125 20.83744 31.50901 32.0
    0.0357 20.83761 31.18776 28.0
    0.0370 20.83778 30.53719 27.0
    0.03030 20.83797 29.72957 33.0
    0.0370 20.83817 28.90223 27.0
    0.02941 20.83837 28.12396 34.0
    0.03125 20.83858 27.39609 32.0
    0.02941 20.83881 26.72123 34.0
    0.0588 20.83904 26.16541 17.0
    0.0556 20.83928 25.86317 18.0
    0.03226 20.83953 25.92541 31.0
    0.03333 20.83978 26.39658 30.0
    0.02778 20.84005 27.21232 36.0
    0.0385 20.84033 28.19711 26.0
    0.0357 20.84061 29.10305 28.0
    0.0556 20.84091 29.70404 18.0
    0.02703 20.84121 29.84509 37.0
    0.0400 20.84152 29.53074 25.0
    0.0417 20.84184 28.88253 24.0
    0.0588 20.84217 28.05114 17.0
    0.03226 20.84251 27.15478 31.0
    0.0357 20.84285 26.29424 28.0
    0.03226 20.84321 25.57169 31.0
    0.0526 20.84358 25.09974 19.0
    0.0435 20.84395 24.96832 23.0
    0.0357 20.84433 25.21696 28.0
    0.03030 20.84472 25.80235 33.0
    0.0455 20.84513 26.60107 22.0
    0.0667 20.84554 27.42339 15.0
    0.0385 20.84595 28.04389 26.0
    0.03226 20.84638 28.26550 31.0
    0.0526 20.84682 27.99551 19.0
    0.0476 20.84726 27.28481 21.0
    0.0357 20.84771 26.28773 28.0
    0.0370 20.84817 25.19345 27.0
    0.0435 20.84864 24.16093 23.0
    0.0500 20.84912 23.30464 20.0
    0.0417 20.84961 22.67436 24.0
    0.0476 20.85011 22.27590 21.0
    0.0556 20.85061 22.08590 18.0
    0.0476 20.85113 22.07964 21.0
    0.0556 20.85165 22.23657 18.0
    0.0500 20.85218 22.54680 20.0
    0.0435 20.85272 23.00113 23.0
    0.0526 20.85327 23.60129 19.0
    0.0714 20.85383 24.32044 14.0
    0.0588 20.85439 25.11895 17.0
    0.0526 20.85497 25.94950 19.0
    0.0556 20.85555 26.75836 18.0
    0.0417 20.85614 27.52143 24.0
    0.0370 20.85674 28.27335 27.0
    0.03226 20.85735 29.13284 31.0
    0.03030 20.85797 30.25521 33.0
    0.02857 20.85859 31.77722 35.0
    0.02778 20.85922 33.75151 36.0
    0.03125 20.85987 36.13255 32.0
    0.02222 20.86051 38.73467 45.0
    0.01786 20.86117 41.26989 56.0
    0.02000 20.86184 43.37959 50.0
    0.01754 20.86251 44.78035 57.0
    0.01818 20.86319 45.35659 55.0
    0.02128 20.86388 45.16475 47.0
    0.02381 20.86458 44.33750 42.0
    0.02326 20.86529 42.98423 43.0
    0.03226 20.86600 41.19072 31.0
    0.02381 20.86672 39.02410 42.0
    0.02632 20.86745 36.58185 38.0
    0.0357 20.86819 34.05181 28.0
    0.02439 20.86893 31.63556 41.0
    0.02632 20.86969 29.51222 38.0
    0.03125 20.87044 27.79133 32.0
    0.0435 20.87122 26.53962 23.0
    0.0526 20.87199 25.76239 19.0
    0.0455 20.87277 25.42498 22.0
    0.0417 20.87356 25.45685 24.0
    0.0455 20.87436 25.74755 22.0
    0.0625 20.87517 26.17654 16.0
    0.0385 20.87599 26.59548 26.0
    0.0500 20.87681 26.88026 20.0
    0.02778 20.87764 26.94575 36.0
    0.0357 20.87847 26.76454 28.0
    0.0417 20.87931 26.36057 24.0
    0.02778 20.88016 25.77591 36.0
    0.0556 20.88102 25.07804 18.0
    0.03125 20.88188 24.34137 32.0
    0.03448 20.88276 23.63762 29.0
    0.0588 20.88363 23.01543 17.0
    0.0500 20.88452 22.50260 20.0
    0.0435 20.88541 22.10283 23.0
    0.0625 20.88631 21.80626 16.0
    0.0476 20.88721 21.59868 21.0
    0.0714 20.88812 21.45181 14.0
    0.0435 20.88904 21.35288 23.0
    0.0588 20.88997 21.28799 17.0
    0.0476 20.89090 21.24670 21.0
    0.0500 20.89184 21.22251 20.0
    0.0400 20.89278 21.22948 25.0
    0.0556 20.89373 21.23073 18.0
    0.0667 20.89470 21.24322 15.0
    0.0588 20.89565 21.26670 17.0
    0.0500 20.89663 21.30043 20.0
    0.0625 20.89760 21.33911 16.0
    0.0625 20.89858 21.38518 16.0
    0.0667 20.89957 21.42595 15.0
    0.0435 20.90057 21.46063 23.0
    0.0833 20.90157 21.47775 12.0
    0.03226 20.90257 21.47227 31.0
    0.0455 20.90358 21.44471 22.0
    0.0500 20.90460 21.40111 20.0
    0.0556 20.90562 21.35006 18.0
    0.0588 20.90665 21.29839 17.0
    0.0588 20.90769 21.25253 17.0
    0.0500 20.90872 21.21642 20.0
    0.0526 20.90977 21.19164 19.0
    0.0435 20.91082 21.17809 23.0
    0.0833 20.91187 21.18511 12.0
    0.0556 20.91293 21.18847 18.0
    0.0625 20.91400 21.19592 16.0
    0.0500 20.91507 21.20436 20.0
    0.0435 20.91614 21.21116 23.0
    0.0435 20.91722 21.21480 23.0
    0.0455 20.91831 21.21497 22.0
    0.0417 20.91940 21.21209 24.0
    0.0625 20.92049 21.22218 16.0
    0.0476 20.92159 21.21563 21.0
    0.0769 20.92270 21.20860 13.0
    0.0357 20.92380 21.20248 28.0
    0.0500 20.92492 21.19853 20.0
    0.0455 20.92603 21.19775 22.0
    0.0769 20.92715 21.20099 13.0
    0.0476 20.92828 21.20942 21.0
    0.0588 20.92941 21.22406 17.0
    0.1000 20.93054 21.24490 10.0
    0.0526 20.93168 21.27463 19.0
    0.0667 20.93282 21.31557 15.0
    0.0526 20.93397 21.37176 19.0
    0.0667 20.93511 21.44478 15.0
    0.0556 20.93627 21.53995 18.0
    0.0435 20.93742 21.66800 23.0
    0.0833 20.93858 21.83051 12.0
    0.0556 20.93974 22.04039 18.0
    0.0385 20.94091 22.33074 26.0
    0.03448 20.94208 22.74663 29.0
    0.0417 20.94325 23.35682 24.0
    0.03125 20.94442 24.22615 32.0
    0.0588 20.94561 25.39879 17.0
    0.0526 20.94678 26.88270 19.0
    0.0526 20.94797 28.55389 19.0
    0.0588 20.94916 30.19024 17.0
    0.0588 20.95035 31.49331 17.0
    0.0370 20.95154 32.17357 27.0
    0.0500 20.95274 32.06752 20.0
    0.0400 20.95394 31.29764 25.0
    0.02381 20.95514 30.17067 42.0
    0.0370 20.95634 29.05852 27.0
    0.0417 20.95754 28.27279 24.0
    0.0435 20.95875 27.98937 23.0
    0.0385 20.95996 28.23463 26.0
    0.0357 20.96117 28.89578 28.0
    0.03125 20.96239 29.76214 32.0
    0.02857 20.96360 30.58952 35.0
    0.0417 20.96482 31.13173 24.0
    0.02632 20.96604 31.24130 38.0
    0.0385 20.96726 30.87875 26.0
    0.02273 20.96848 30.09747 44.0
    0.02439 20.96970 29.06278 41.0
    0.0357 20.97093 27.96774 28.0
    0.03333 20.97216 26.99585 30.0
    0.0400 20.97338 26.28147 25.0
    0.0400 20.97461 25.91737 25.0
    0.0385 20.97584 25.94684 26.0
    0.0370 20.97707 26.36894 27.0
    0.0455 20.97830 27.16035 22.0
    0.0370 20.97954 28.26010 27.0
    0.03448 20.98077 29.59356 29.0
    0.03030 20.98200 31.05828 33.0
    0.03226 20.98324 32.55056 31.0
    0.02941 20.98447 33.97318 34.0
    0.03125 20.98571 35.27061 32.0
    0.02941 20.98695 36.38658 34.0
    0.03030 20.98818 37.22748 33.0
    0.02083 20.98942 37.63321 48.0
    0.01961 20.99066 37.44213 51.0
    0.02632 20.99190 36.59777 38.0
    0.03226 20.99313 35.17222 31.0
    0.0357 20.99437 33.38708 28.0
    0.03448 20.99561 31.47956 29.0
    0.03125 20.99684 29.68310 32.0
    0.03030 20.99808 28.18103 33.0
    0.0385 20.99932 27.12100 26.0
    0.02564 21.00055 26.59558 39.0
    0.0385 21.00178 26.64951 26.0
    0.02857 21.00302 27.28327 35.0
    0.02857 21.00425 28.45335 35.0
    0.02632 21.00549 30.06363 38.0
    0.03226 21.00671 31.98166 31.0
    0.02857 21.00795 34.02589 35.0
    0.01786 21.00918 36.01358 56.0
    0.02778 21.01040 37.77542 36.0
    0.02273 21.01163 39.19565 44.0
    0.0370 21.01286 40.19018 27.0
    0.02000 21.01409 40.74839 50.0
    0.02703 21.01531 40.97851 37.0
    0.02381 21.01653 41.11617 42.0
    0.02174 21.01775 41.42575 46.0
    0.02500 21.01897 42.08265 40.0
    0.02703 21.02019 43.10998 37.0
    0.02273 21.02141 44.38055 44.0
    0.01754 21.02262 45.62469 57.0
    0.01563 21.02384 46.51606 64.0
    0.01961 21.02504 46.79605 51.0
    0.01667 21.02625 46.39297 60.0
    0.02174 21.02746 45.38715 46.0
    0.02326 21.02866 43.88402 43.0
    0.03333 21.02986 41.96883 30.0
    0.02174 21.03106 39.75635 46.0
    0.02857 21.03226 37.49865 35.0
    0.02632 21.03346 35.51701 38.0
    0.02083 21.03465 34.10380 48.0
    0.02564 21.03584 33.41778 39.0
    0.0417 21.03702 33.46112 24.0
    0.02564 21.03821 34.07029 39.0
    0.03125 21.03939 34.95892 32.0
    0.02222 21.04057 35.78477 45.0
    0.02273 21.04174 36.21453 44.0
    0.01923 21.04291 36.02694 52.0
    0.02857 21.04408 35.18365 35.0
    0.0385 21.04525 33.81655 26.0
    0.03333 21.04642 32.15451 30.0
    0.0357 21.04757 30.41654 28.0
    0.0357 21.04873 28.77674 28.0
    0.03125 21.04988 27.33898 32.0
    0.0500 21.05103 26.16002 20.0
    0.0667 21.05218 25.25856 15.0
    0.0385 21.05332 24.62284 26.0
    0.0385 21.05446 24.22723 26.0
    0.0588 21.05560 24.03561 17.0
    0.0370 21.05673 24.01613 27.0
    0.03333 21.05786 24.14748 30.0
    0.02857 21.05898 24.42260 35.0
    0.0417 21.06010 24.85043 24.0
    0.0385 21.06122 25.45398 26.0
    0.0417 21.06233 26.27953 24.0
    0.0435 21.06344 27.38241 23.0
    0.03226 21.06454 28.82669 31.0
    0.0385 21.06565 30.64173 26.0
    0.03448 21.06674 32.77684 29.0
    0.02083 21.06783 35.08078 48.0
    0.02778 21.06892 37.31527 36.0
    0.02273 21.07000 39.14869 44.0
    0.02439 21.07108 40.29715 41.0
    0.02778 21.07215 40.54514 36.0
    0.02439 21.07323 39.81195 41.0
    0.02778 21.07429 38.18082 36.0
    0.03030 21.07535 35.89135 33.0
    0.03125 21.07640 33.28177 32.0
    0.02500 21.07746 30.67276 40.0
    0.03125 21.07850 28.32147 32.0
    0.0370 21.07954 26.37268 27.0
    0.0455 21.08058 24.89087 22.0
    0.0400 21.08161 23.85524 25.0
    0.02941 21.08264 23.20972 34.0
    0.0370 21.08366 22.87181 27.0
    0.0526 21.08467 22.76768 19.0
    0.0385 21.08569 22.84564 26.0
    0.0357 21.08669 23.04865 28.0
    0.0400 21.08769 23.33074 25.0
    0.0455 21.08869 23.64296 22.0
    0.03448 21.08968 23.92115 29.0
    0.03448 21.09067 24.13652 29.0
    0.03226 21.09165 24.23180 31.0
    0.0500 21.09262 24.18196 20.0
    0.0625 21.09359 23.99123 16.0
    0.0625 21.09455 23.69091 16.0
    0.0400 21.09551 23.32970 25.0
    0.0500 21.09647 22.95490 20.0
    0.0455 21.09741 22.60563 22.0
    0.0588 21.09836 22.30635 17.0
    0.0625 21.09929 22.07179 16.0
    0.0476 21.10023 21.90582 21.0
    0.0455 21.10115 21.80451 22.0
    0.0370 21.10207 21.76135 27.0
    0.0714 21.10298 21.76770 14.0
    0.0500 21.10389 21.81516 20.0
    0.0667 21.10480 21.89886 15.0
    0.0476 21.10569 21.99810 21.0
    0.0500 21.10658 22.10685 20.0
    0.03448 21.10747 22.20483 29.0
    0.03030 21.10835 22.31116 33.0
    0.0588 21.10923 22.42863 17.0
    0.0417 21.11010 22.59807 24.0
    0.03226 21.11096 22.88685 31.0
    0.0500 21.11181 23.38501 20.0
    0.0357 21.11267 24.17973 28.0
    0.0556 21.11351 25.30753 18.0
    0.0385 21.11435 26.71834 26.0
    0.0556 21.11518 28.22239 18.0
    0.0556 21.11601 29.57463 18.0
    0.03030 21.11683 30.42220 33.0
    0.03030 21.11765 30.50835 33.0
    0.02439 21.11846 29.79914 41.0
    0.03125 21.11926 28.50709 32.0
    0.0370 21.12006 26.97868 27.0
    0.0370 21.12085 25.51191 27.0
    0.03125 21.12164 24.33498 32.0
    0.0400 21.12242 23.55868 25.0
    0.0435 21.12319 23.20179 23.0
    0.03226 21.12396 23.21060 31.0
    0.03448 21.12472 23.52392 29.0
    0.0357 21.12547 24.07601 28.0
    0.0417 21.12623 24.78650 24.0
    0.0435 21.12697 25.58684 23.0
    0.02273 21.12771 26.37053 44.0
    0.0417 21.12844 27.04984 24.0
    0.0455 21.12917 27.52157 22.0
    0.03448 21.12989 27.71150 29.0
    0.0385 21.13061 27.56948 26.0
    0.0435 21.13132 27.12001 23.0
    0.03448 21.13202 26.44528 29.0
    0.0556 21.13271 25.63787 18.0
    0.0500 21.13341 24.81184 20.0
    0.0556 21.13409 24.06207 18.0
    0.0476 21.13478 23.44740 21.0
    0.0476 21.13545 22.99991 21.0
    0.0435 21.13611 22.73512 23.0
    0.0400 21.13678 22.64786 25.0
    0.0385 21.13744 22.74386 26.0
    0.0455 21.13808 23.02328 22.0
    0.0476 21.13873 23.48264 21.0
    0.0455 21.13937 24.10301 22.0
    0.0714 21.14001 24.84801 14.0
    0.0455 21.14063 25.65550 22.0
    0.0385 21.14125 26.43887 26.0
    0.03226 21.14187 27.09498 31.0
    0.0370 21.14248 27.52935 27.0
    0.0385 21.14309 27.67540 26.0
    0.0370 21.14369 27.54211 27.0
    0.03125 21.14429 27.17435 32.0
    0.0556 21.14488 26.65056 18.0
    0.03226 21.14546 26.04783 31.0
    0.0385 21.14604 25.41717 26.0
    0.03333 21.14661 24.79504 30.0
    0.03030 21.14718 24.20201 33.0
    0.03448 21.14774 23.66663 29.0
    0.0435 21.14830 23.18535 23.0
    0.0400 21.14886 22.78283 25.0
    0.0526 21.14940 22.45448 19.0
    0.0385 21.14995 22.19612 26.0
    0.0455 21.15049 22.00882 22.0
    0.0476 21.15102 21.86474 21.0
    0.0435 21.15155 21.76458 23.0
    0.0833 21.15207 21.69662 12.0
    0.0526 21.15259 21.65357 19.0
    0.0625 21.15310 21.62881 16.0
    0.0476 21.15361 21.61768 21.0
    0.03333 21.15412 21.61458 30.0
    0.0526 21.15461 21.61980 19.0
    0.0556 21.15511 21.63096 18.0
    0.0417 21.15560 21.64923 24.0
    0.0526 21.15608 21.67777 19.0
    0.0400 21.15657 21.72038 25.0
    0.0714 21.15704 21.78515 14.0
    0.1111 21.15752 21.89362 9.0
    0.0370 21.15798 22.05270 27.0
    0.0400 21.15845 22.27562 25.0
    0.0526 21.15891 22.59497 19.0
    0.0385 21.15937 23.02489 26.0
    0.0417 21.15982 23.57861 24.0
    0.03448 21.16027 24.26293 29.0
    0.0400 21.16071 25.02791 25.0
    0.03448 21.16115 25.84153 29.0
    0.03030 21.16160 26.64441 33.0
    0.02564 21.16203 27.36049 39.0
    0.0357 21.16246 27.92689 28.0
    0.0385 21.16288 28.30803 26.0
    0.02857 21.16331 28.50156 35.0
    0.03125 21.16373 28.52362 32.0
    0.03333 21.16414 28.41162 30.0
    0.0370 21.16456 28.24833 27.0
    0.03125 21.16497 28.17349 32.0
    0.02941 21.16538 28.36318 34.0
    0.03448 21.16578 28.98513 29.0
    0.0357 21.16619 30.16051 28.0
    0.03030 21.16658 31.94734 33.0
    0.03333 21.16698 34.30929 30.0
    0.02778 21.16738 37.10299 36.0
    0.02941 21.16777 40.08696 34.0
    0.02273 21.16816 42.94237 44.0
    0.02703 21.16855 45.28986 37.0
    0.03030 21.16893 46.81356 33.0
    0.01961 21.16931 47.31893 51.0
    0.02174 21.16969 46.78320 46.0
    0.01961 21.17007 45.35571 51.0
    0.03125 21.17045 43.32993 32.0
    0.02174 21.17082 41.08752 46.0
    0.02500 21.17120 38.98670 40.0
    0.02439 21.17157 37.31289 41.0
    0.02273 21.17194 36.21724 44.0
    0.02632 21.17231 35.72942 38.0
    0.02941 21.17268 35.77545 34.0
    0.03030 21.17304 36.19295 33.0
    0.03030 21.17341 36.76156 33.0
    0.02941 21.17378 37.25569 34.0
    0.02564 21.17414 37.49635 39.0
    0.02439 21.17450 37.39147 41.0
    0.02500 21.17487 36.96579 40.0
    0.03448 21.17523 36.32927 29.0
    0.02703 21.17559 35.65732 37.0
    0.02941 21.17595 35.12377 34.0
    0.02857 21.17632 34.83051 35.0
    0.0417 21.17668 34.83762 24.0
    0.03125 21.17704 35.14755 32.0
    0.03030 21.17740 35.72942 33.0
    0.01961 21.17776 36.51127 51.0
    0.02273 21.17812 37.36293 44.0
    0.02632 21.17848 38.07607 38.0
    0.02941 21.17885 38.40992 34.0
    0.02703 21.17921 38.16195 37.0
    0.02941 21.17957 37.27266 34.0
    0.02564 21.17994 35.87732 39.0
    0.02703 21.18031 34.23801 37.0
    0.0435 21.18068 32.65191 23.0
    0.03448 21.18104 31.37453 29.0
    0.0455 21.18142 30.58967 22.0
    0.0357 21.18179 30.37574 28.0
    0.02564 21.18217 30.72511 39.0
    0.03030 21.18254 31.55741 33.0
    0.02326 21.18292 32.73851 43.0
    0.02326 21.18330 34.12992 43.0
    0.02703 21.18368 35.60564 37.0
    0.02083 21.18406 37.12642 48.0
    0.01724 21.18446 38.73749 58.0
    0.01695 21.18484 40.53577 59.0
    0.01563 21.18523 42.52407 64.0
    0.01754 21.18563 44.59302 57.0
    0.01333 21.18603 46.45649 75.0
    0.01205 21.18643 47.73869 83.0
    0.01031 21.18684 48.09061 97.0
    0.01042 21.18724 47.37577 96.0
    0.01449 21.18765 45.75245 69.0
    0.01389 21.18807 43.64349 72.0
    0.01613 21.18849 41.55658 62.0
    0.01961 21.18891 39.96792 51.0
    0.01852 21.18934 39.19505 54.0
    0.02778 21.18977 39.35642 36.0
    0.02083 21.19021 40.35226 48.0
    0.02564 21.19065 41.87791 39.0
    0.01754 21.19109 43.48727 57.0
    0.01667 21.19154 44.66419 60.0
    0.01563 21.19200 44.97122 64.0
    0.01613 21.19245 44.19662 62.0
    0.02326 21.19292 42.42332 43.0
    0.02632 21.19339 39.94424 38.0
    0.02857 21.19387 37.10614 35.0
    0.02778 21.19435 34.24650 36.0
    0.03333 21.19483 31.61040 30.0
    0.0455 21.19533 29.35636 22.0
    0.03333 21.19583 27.53647 30.0
    0.03333 21.19633 26.14225 30.0
    0.0500 21.19684 25.10638 20.0
    0.0435 21.19736 24.34971 23.0
    0.0500 21.19789 23.79498 20.0
    0.0385 21.19842 23.38771 26.0
    0.0385 21.19896 23.09136 26.0
    0.03333 21.19950 22.88275 30.0
    0.0370 21.20006 22.75904 27.0
    0.0385 21.20062 22.73092 26.0
    0.03333 21.20119 22.82080 30.0
    0.0400 21.20176 23.06066 25.0
    0.0556 21.20235 23.48671 18.0
    0.03226 21.20294 24.12990 31.0
    0.0625 21.20354 24.99936 16.0
    0.0556 21.20415 26.07213 18.0
    0.0435 21.20477 27.28711 23.0
    0.0526 21.20539 28.52620 19.0
    0.0714 21.20603 29.63605 14.0
    0.0357 21.20667 30.43634 28.0
    0.03333 21.20732 30.77300 30.0
    0.02703 21.20798 30.57458 37.0
    0.02500 21.20866 29.89693 40.0
    0.0400 21.20934 28.88893 25.0
    0.0455 21.21003 27.72250 22.0
    0.0526 21.21073 26.55215 19.0
    0.0526 21.21144 25.49294 19.0
    0.0500 21.21216 24.60825 20.0
    0.0476 21.21289 23.92900 21.0
    0.0417 21.21364 23.45134 24.0
    0.0435 21.21439 23.15509 23.0
    0.0357 21.21515 23.00978 28.0
    0.0556 21.21593 22.98744 18.0
    0.0625 21.21672 23.06679 16.0
    0.0417 21.21751 23.23822 24.0
    0.0400 21.21832 23.50735 25.0
    0.0476 21.21914 23.89313 21.0
    0.0400 21.21998 24.42525 25.0
    0.0370 21.22082 25.09595 27.0
    0.0556 21.22167 25.96359 18.0
    0.0556 21.22254 26.94787 18.0
    0.03030 21.22342 27.97255 33.0
    0.0455 21.22432 28.90477 22.0
    0.0357 21.22522 29.60199 28.0
    0.0455 21.22614 29.92694 22.0
    0.02941 21.22708 29.80370 34.0
    0.0370 21.22802 29.25461 27.0
    0.03125 21.22898 28.38951 32.0
    0.0476 21.22995 27.36961 21.0
    0.03125 21.23094 26.35053 32.0
    0.0476 21.23194 25.42130 21.0
    0.03030 21.23296 24.66268 33.0
    0.0385 21.23399 24.11247 26.0
    0.0417 21.23503 23.77962 24.0
    0.0400 21.23609 23.66180 25.0
    0.0417 21.23716 23.76276 24.0
    0.0455 21.23825 24.02294 22.0
    0.0385 21.23935 24.41978 26.0
    0.0500 21.24047 24.89936 20.0
    0.0667 21.24160 25.41238 15.0
    0.0417 21.24275 25.87888 24.0
    0.0370 21.24391 26.26477 27.0
    0.0370 21.24509 26.55850 27.0
    0.0526 21.24629 26.77094 19.0
    0.0385 21.24750 26.91564 26.0
    0.0455 21.24873 26.99479 22.0
    0.0400 21.24998 26.98659 25.0
    0.0476 21.25124 26.85243 21.0
    0.0588 21.25252 26.55124 17.0
    0.0370 21.25381 26.08883 27.0
    0.0385 21.25512 25.50116 26.0
    0.0455 21.25645 24.85672 22.0
    0.0370 21.25780 24.21722 27.0
    0.0417 21.25916 23.63448 24.0
    0.0625 21.26055 23.14048 16.0
    0.0500 21.26195 22.75417 20.0
    0.0370 21.26336 22.47606 27.0
    0.1000 21.26480 22.29595 10.0
    0.0556 21.26626 22.19468 18.0
    0.0476 21.26773 22.15199 21.0
    0.0667 21.26922 22.14128 15.0
    0.0435 21.27073 22.14309 23.0
    0.0714 21.27226 22.14032 14.0
    0.0769 21.27381 22.12269 13.0
    0.03333 21.27538 22.08853 30.0
    0.0714 21.27696 22.05514 14.0
    0.0476 21.27857 22.00852 21.0
    0.0667 21.28020 21.97053 15.0
    0.0400 21.28184 21.94935 25.0
    0.0385 21.28351 21.95327 26.0
    0.0435 21.28519 21.98851 23.0
    0.0556 21.28690 22.05906 18.0
    0.02941 21.28863 22.16675 34.0
    0.0400 21.29037 22.30298 25.0
    0.0556 21.29214 22.47774 18.0
    0.0476 21.29393 22.67433 21.0
    0.0417 21.29574 22.88072 24.0
    0.0556 21.29757 23.08256 18.0
    0.0556 21.29942 23.26942 18.0
    0.0370 21.30130 23.43714 27.0
    0.03226 21.30320 23.59580 31.0
    0.0435 21.30511 23.77307 23.0
    0.0417 21.30705 24.01800 24.0
    0.03448 21.30901 24.39456 29.0
    0.0476 21.31099 24.97743 21.0
    0.0357 21.31299 25.83865 28.0
    0.0385 21.31502 27.04105 26.0
    0.02778 21.31707 28.60150 36.0
    0.02857 21.31914 30.45752 35.0
    0.03333 21.32124 32.52159 30.0
    0.02500 21.32336 34.56186 40.0
    0.02941 21.32550 36.32724 34.0
    0.01786 21.32766 37.55569 56.0
    0.02326 21.32985 38.04598 43.0
    0.03226 21.33206 37.72369 31.0
    0.02703 21.33429 36.69905 37.0
    0.03226 21.33655 35.22864 31.0
    0.03030 21.33883 33.58960 33.0
    0.03030 21.34114 32.03211 33.0
    0.0370 21.34347 30.70703 27.0
    0.0370 21.34583 29.67807 27.0
    0.0370 21.34820 28.93029 27.0
    0.0385 21.35060 28.37701 26.0
    0.03448 21.35303 27.91277 29.0
    0.0400 21.35548 27.43240 25.0
    0.03448 21.35796 26.86879 29.0
    0.02381 21.36046 26.22041 42.0
    0.03448 21.36299 25.52577 29.0
    0.0400 21.36553 24.84877 25.0
    0.0370 21.36811 24.22172 27.0
    0.0357 21.37071 23.68952 28.0
    0.0476 21.37334 23.26836 21.0
    0.03448 21.37599 22.96027 29.0
    0.0500 21.37867 22.75358 20.0
    0.0357 21.38138 22.63184 28.0
    0.0357 21.38411 22.57652 28.0
    0.0435 21.38686 22.57236 23.0
    0.0526 21.38964 22.60866 19.0
    0.0556 21.39245 22.68159 18.0
    0.0385 21.39528 22.79557 26.0
    0.0556 21.39814 22.96503 18.0
    0.03125 21.40103 23.20921 32.0
    0.0400 21.40394 23.56834 25.0
    0.0588 21.40689 24.09706 17.0
    0.03448 21.40985 24.86362 29.0
    0.0588 21.41285 25.95278 17.0
    0.02941 21.41586 27.44210 34.0
    0.0357 21.41891 29.41029 28.0
    0.02564 21.42199 31.89981 39.0
    0.02381 21.42509 34.89527 42.0
    0.01887 21.42822 38.32959 53.0
    0.02000 21.43137 42.04507 50.0
    0.02083 21.43456 45.82664 48.0
    0.01695 21.43777 49.35054 59.0
    0.01852 21.44101 52.31021 54.0
    0.01538 21.44427 54.48009 65.0
    0.01724 21.44757 55.83604 58.0
    0.01786 21.45089 56.49654 56.0
    0.02222 21.45424 56.61180 45.0
    0.01408 21.45761 56.24512 71.0
    0.02439 21.46103 55.36164 41.0
    0.01887 21.46445 53.92236 53.0
    0.01852 21.46792 51.99146 54.0
    0.02128 21.47140 49.77931 47.0
    0.02128 21.47493 47.53938 47.0
    0.02128 21.47848 45.50342 47.0
    0.02439 21.48205 43.81825 41.0
    0.0400 21.48565 42.56903 25.0
    0.02500 21.48928 41.74496 40.0
    0.03030 21.49294 41.26673 33.0
    0.02439 21.49663 40.93687 41.0
    0.02632 21.50035 40.50222 38.0
    0.02041 21.50410 39.72637 49.0
    0.03226 21.50787 38.49427 31.0
    0.02273 21.51167 36.84394 44.0
    0.02778 21.51550 34.92671 36.0
    0.02703 21.51937 32.91037 37.0
    0.0357 21.52326 30.97114 28.0
    0.0435 21.52718 29.18453 23.0
    0.0370 21.53113 27.63754 27.0
    0.0417 21.53510 26.35490 24.0
    0.0435 21.53911 25.34414 23.0
    0.0476 21.54315 24.58156 21.0
    0.0526 21.54721 24.03907 19.0
    0.0476 21.55131 23.68191 21.0
    0.0500 21.55543 23.47533 20.0
    0.0455 21.55959 23.39017 22.0
    0.03125 21.56376 23.39978 32.0
    0.0625 21.56798 23.47988 16.0
    0.0625 21.57222 23.60731 16.0
    0.0400 21.57648 23.76065 25.0
    0.0588 21.58079 23.92182 17.0
    0.0556 21.58512 24.07952 18.0
    0.0435 21.58948 24.24825 23.0
    0.0357 21.59386 24.42744 28.0
    0.0625 21.59828 24.66541 16.0
    0.0385 21.60273 25.00360 26.0
    0.0385 21.60720 25.47959 26.0
    0.0455 21.61170 26.11522 22.0
    0.0357 21.61624 26.91627 28.0
    0.0435 21.62080 27.85953 23.0
    0.0435 21.62540 28.90281 23.0
    0.0435 21.63002 29.98396 23.0
    0.02174 21.63468 31.04940 46.0
    0.03448 21.63936 32.05565 29.0
    0.0357 21.64407 32.97950 28.0
    0.02632 21.64881 33.78816 38.0
    0.03448 21.65358 34.44100 29.0
    0.02439 21.65838 34.89957 41.0
    0.03125 21.66321 35.16480 32.0
    0.03226 21.66806 35.26898 31.0
    0.02041 21.67295 35.23766 49.0
    0.02222 21.67787 35.06853 45.0
    0.02439 21.68282 34.71631 41.0
    0.02381 21.68778 34.11546 42.0
    0.03125 21.69279 33.24414 32.0
    0.02632 21.69783 32.14502 38.0
    0.03125 21.70289 30.90653 32.0
    0.0455 21.70798 29.63151 22.0
    0.03448 21.71311 28.39661 29.0
    0.03030 21.71825 27.26320 33.0
    0.02857 21.72343 26.26505 35.0
    0.0435 21.72863 25.42360 23.0
    0.0526 21.73388 24.74072 19.0
    0.0357 21.73914 24.20957 28.0
    0.0455 21.74444 23.82519 22.0
    0.03448 21.74975 23.57512 29.0
    0.0417 21.75512 23.45495 24.0
    0.0476 21.76050 23.47030 21.0
    0.0500 21.76590 23.63459 20.0
    0.0435 21.77134 23.96584 23.0
    0.0500 21.77681 24.48195 20.0
    0.0357 21.78231 25.18668 28.0
    0.03030 21.78782 26.06159 33.0
    0.0400 21.79338 27.06343 25.0
    0.03448 21.79896 28.10968 29.0
    0.03333 21.80457 29.09611 30.0
    0.0455 21.81020 29.90204 22.0
    0.02703 21.81587 30.43171 37.0
    0.03333 21.82156 30.64481 30.0
    0.02632 21.82729 30.58167 38.0
    0.0357 21.83303 30.32697 28.0
    0.0455 21.83881 29.96282 22.0
    0.03226 21.84461 29.54269 31.0
    0.03226 21.85045 29.08063 31.0
    0.0417 21.85630 28.56639 24.0
    0.0357 21.86219 27.99404 28.0
    0.0400 21.86810 27.38711 25.0
    0.0370 21.87405 26.78973 27.0
    0.0400 21.88001 26.25817 25.0
    0.0476 21.88601 25.84647 21.0
    0.0556 21.89203 25.61155 18.0
    0.0435 21.89808 25.60776 23.0
    0.03226 21.90415 25.89213 31.0
    0.03125 21.91026 26.51170 32.0
    0.02941 21.91639 27.50557 34.0
    0.03333 21.92255 28.90093 30.0
    0.03125 21.92872 30.69278 32.0
    0.02857 21.93493 32.85421 35.0
    0.02500 21.94117 35.29694 40.0
    0.02941 21.94743 37.87385 34.0
    0.03226 21.95371 40.39578 31.0
    0.02273 21.96003 42.57396 44.0
    0.02439 21.96636 44.09280 41.0
    0.02778 21.97273 44.72142 36.0
    0.02439 21.97911 44.37093 41.0
    0.02500 21.98553 43.07936 40.0
    0.02439 21.99196 41.05404 41.0
    0.02381 21.99843 38.55015 42.0
    0.02326 22.00491 35.88844 43.0
    0.03030 22.01143 33.33542 33.0
    0.02857 22.01796 31.08250 35.0
    0.02857 22.02452 29.21715 35.0
    0.0476 22.03112 27.73005 21.0
    0.02941 22.03773 26.58126 34.0
    0.0400 22.04436 25.70572 25.0
    0.0455 22.05101 25.04497 22.0
    0.0526 22.05771 24.54703 19.0
    0.0526 22.06441 24.17730 19.0
    0.0476 22.07114 23.90975 21.0
    0.0476 22.07788 23.71939 21.0
    0.0435 22.08467 23.61254 23.0
    0.0476 22.09146 23.57677 21.0
    0.03448 22.09829 23.60812 29.0
    0.0417 22.10513 23.71440 24.0
    0.02857 22.11200 23.91638 35.0
    0.02941 22.11889 24.24803 34.0
    0.0500 22.12580 24.76321 20.0
    0.02941 22.13273 25.53037 34.0
    0.02778 22.13969 26.63442 36.0
    0.02857 22.14666 28.15038 35.0
    0.03333 22.15367 30.13891 30.0
    0.02439 22.16068 32.60455 41.0
    0.02857 22.16772 35.50065 35.0
    0.0357 22.17478 38.66983 28.0
    0.02128 22.18186 41.87749 47.0
    0.02222 22.18896 44.78781 45.0
    0.02000 22.19609 47.02699 50.0
    0.01515 22.20323 48.22066 66.0
    0.01695 22.21040 48.13758 59.0
    0.01852 22.21758 46.78487 54.0
    0.02128 22.22479 44.40955 47.0
    0.02083 22.23201 41.39952 48.0
    0.03333 22.23925 38.14635 30.0
    0.03030 22.24650 34.98642 33.0
    0.0417 22.25379 32.14827 24.0
    0.0455 22.26109 29.77761 22.0
    0.0370 22.26841 27.92268 27.0
    0.0476 22.27573 26.56613 21.0
    0.0417 22.28310 25.63235 24.0
    0.0476 22.29047 25.02731 21.0
    0.0526 22.29786 24.64467 19.0
    0.0588 22.30526 24.39013 17.0
    0.0667 22.31269 24.18931 15.0
    0.0476 22.32013 23.99962 21.0
    0.0385 22.32758 23.80674 26.0
    0.0370 22.33506 23.61460 27.0
    0.0500 22.34255 23.43686 20.0
    0.03333 22.35006 23.28480 30.0
    0.0500 22.35758 23.16545 20.0
    0.0526 22.36513 23.07555 19.0
    0.0667 22.37267 23.01468 15.0
    0.0476 22.38025 22.97739 21.0
    0.0476 22.38783 22.95870 21.0
    0.0455 22.39543 22.95531 22.0
    0.0667 22.40305 22.95627 15.0
    0.0417 22.41068 22.98522 24.0
    0.0357 22.41831 23.03799 28.0
    0.0625 22.42598 23.12561 16.0
    0.0625 22.43365 23.26308 16.0
    0.0417 22.44133 23.47380 24.0
    0.0500 22.44902 23.77078 20.0
    0.0435 22.45675 24.17874 23.0
    0.0385 22.46446 24.70945 26.0
    0.03226 22.47220 25.36490 31.0
    0.0400 22.47994 26.12740 25.0
    0.0385 22.48771 26.96378 26.0
    0.03226 22.49548 27.81467 31.0
    0.03125 22.50327 28.60998 32.0
    0.0400 22.51106 29.26300 25.0
    0.0385 22.51887 29.70959 26.0
    0.02703 22.52669 29.91802 37.0
    0.03226 22.53452 29.90742 31.0
    0.02941 22.54235 29.72157 34.0
    0.02632 22.55020 29.39985 38.0
    0.0526 22.55806 28.96760 19.0
    0.0385 22.56593 28.43776 26.0
    0.0417 22.57380 27.82817 24.0
    0.0417 22.58170 27.16549 24.0
    0.0526 22.58959 26.49184 19.0
    0.0400 22.59750 25.84323 25.0
    0.0370 22.60540 25.26938 27.0
    0.0357 22.61333 24.79184 28.0
    0.0588 22.62126 24.42548 17.0
    0.03448 22.62920 24.17114 29.0
    0.0588 22.63714 24.02251 17.0
    0.0556 22.64510 23.96553 18.0
    0.0435 22.65306 23.98702 23.0
    0.0357 22.66101 24.07078 28.0
    0.0417 22.66899 24.19962 24.0
    0.0588 22.67697 24.35288 17.0
    0.0435 22.68495 24.51023 23.0
    0.03125 22.69293 24.65221 32.0
    0.0625 22.70094 24.76713 16.0
    0.0455 22.70893 24.85698 22.0
    0.0370 22.71694 24.94345 27.0
    0.0500 22.72494 25.05919 20.0
    0.0357 22.73296 25.23713 28.0
    0.03448 22.74097 25.49756 29.0
    0.0385 22.74900 25.84382 26.0
    0.0417 22.75702 26.25733 24.0
    0.0417 22.76505 26.70671 24.0
    0.02326 22.77308 27.13657 43.0
    0.0435 22.78112 27.50668 23.0
    0.03448 22.78914 27.78648 29.0
    0.0625 22.79718 27.96213 16.0
    0.0455 22.80522 28.02751 22.0
    0.0357 22.81326 27.97690 28.0
    0.0357 22.82129 27.85777 28.0
    0.0385 22.82935 27.70204 26.0
    0.0526 22.83739 27.56456 19.0
    0.02778 22.84543 27.49232 36.0
    0.0385 22.85347 27.51299 26.0
    0.03333 22.86152 27.62939 30.0
    0.0435 22.86957 27.81849 23.0
    0.0370 22.87761 28.03473 27.0
    0.0385 22.88564 28.21508 26.0
    0.0385 22.89370 28.29530 26.0
    0.02857 22.90173 28.22998 35.0
    0.0435 22.90977 28.01086 23.0
    0.0526 22.91780 27.66534 19.0
    0.0455 22.92584 27.24098 22.0
    0.0400 22.93387 26.77862 25.0
    0.0667 22.94191 26.32125 15.0
    0.0400 22.94992 25.90462 25.0
    0.0476 22.95795 25.56148 21.0
    0.0417 22.96597 25.32857 24.0
    0.0435 22.97398 25.23926 23.0
    0.0476 22.98200 25.33208 21.0
    0.0556 22.99001 25.61094 18.0
    0.0417 22.99801 26.09521 24.0
    0.0417 23.00600 26.77885 24.0
    0.02857 23.01399 27.63981 35.0
    0.02941 23.02198 28.62411 34.0
    0.0357 23.02996 29.64647 28.0
    0.03333 23.03793 30.62468 30.0
    0.02703 23.04590 31.43417 37.0
    0.03333 23.05386 31.96319 30.0
    0.0370 23.06182 32.14175 27.0
    0.03030 23.06976 31.95307 33.0
    0.02941 23.07771 31.43213 34.0
    0.0435 23.08563 30.65844 23.0
    0.02778 23.09356 29.73643 36.0
    0.03448 23.10147 28.78125 29.0
    0.0400 23.10939 27.88906 25.0
    0.0400 23.11728 27.13750 25.0
    0.0435 23.12517 26.56616 23.0
    0.0625 23.13305 26.20638 16.0
    0.0500 23.14092 26.05080 20.0
    0.0714 23.14878 26.08107 14.0
    0.0417 23.15663 26.26373 24.0
    0.0455 23.16446 26.55416 22.0
    0.03226 23.17230 26.90145 31.0
    0.0370 23.18012 27.24768 27.0
    0.0435 23.18793 27.54448 23.0
    0.0435 23.19572 27.74105 23.0
    0.0370 23.20351 27.84659 27.0
    0.0417 23.21128 27.86708 24.0
    0.0400 23.21905 27.86364 25.0
    0.02941 23.22679 27.88738 34.0
    0.0370 23.23453 27.97621 27.0
    0.0714 23.24225 28.14623 14.0
    0.0400 23.24996 28.38731 25.0
    0.02703 23.25765 28.66077 37.0
    0.0357 23.26534 28.90511 28.0
    0.0417 23.27300 29.04403 24.0
    0.0500 23.28066 29.01299 20.0
    0.02941 23.28829 28.78464 34.0
    0.0500 23.29592 28.38012 20.0
    0.0400 23.30353 27.85630 25.0
    0.0476 23.31112 27.27904 21.0
    0.0417 23.31871 26.70354 24.0
    0.0435 23.32627 26.17585 23.0
    0.0400 23.33382 25.72069 25.0
    0.03448 23.34134 25.35306 29.0
    0.0556 23.34886 25.07417 18.0
    0.03448 23.35636 24.88166 29.0
    0.0556 23.36384 24.77081 18.0
    0.0526 23.37129 24.73923 19.0
    0.0526 23.37875 24.78763 19.0
    0.0500 23.38617 24.91166 20.0
    0.0476 23.39359 25.10715 21.0
    0.0714 23.40097 25.35485 14.0
    0.0400 23.40835 25.63323 25.0
    0.0417 23.41570 25.90614 24.0
    0.0556 23.42305 26.14726 18.0
    0.0588 23.43036 26.32440 17.0
    0.0476 23.43766 26.42547 21.0
    0.0455 23.44493 26.45541 22.0
    0.03030 23.45219 26.43052 33.0
    0.0435 23.45942 26.36873 23.0
    0.0417 23.46665 26.28549 24.0
    0.03226 23.47385 26.19640 31.0
    0.0417 23.48103 26.11885 24.0
    0.02632 23.48817 26.07203 38.0
    0.0370 23.49532 26.07483 27.0
    0.03333 23.50243 26.14664 30.0
    0.0400 23.50953 26.31007 25.0
    0.03226 23.51659 26.59388 31.0
    0.0500 23.52365 27.04392 20.0
    0.03226 23.53067 27.71217 31.0
    0.0417 23.53768 28.66198 24.0
    0.02632 23.54465 29.94582 38.0
    0.0400 23.55162 31.60911 25.0
    0.03333 23.55855 33.64888 30.0
    0.02941 23.56547 36.01688 34.0
    0.02326 23.57236 38.58771 43.0
    0.02381 23.57923 41.19298 42.0
    0.02439 23.58607 43.61041 41.0
    0.02703 23.59289 45.62264 37.0
    0.02041 23.59968 47.01757 49.0
    0.02500 23.60646 47.64706 40.0
    0.01852 23.61321 47.45663 54.0
    0.01639 23.61992 46.49473 61.0
    0.02439 23.62662 44.86633 41.0
    0.01887 23.63329 42.74047 53.0
    0.01471 23.63994 40.33142 68.0
    0.01818 23.64655 37.89160 55.0
    0.02500 23.65316 35.63481 40.0
    0.02564 23.65972 33.72620 39.0
    0.03448 23.66627 32.24518 29.0
    0.02941 23.67278 31.21232 34.0
    0.0385 23.67928 30.58994 26.0
    0.0455 23.68574 30.30142 22.0
    0.02500 23.69219 30.23743 40.0
    0.0385 23.69859 30.27767 26.0
    0.0476 23.70499 30.29752 21.0
    0.0370 23.71134 30.20312 27.0
    0.03448 23.71767 29.95730 29.0
    0.03125 23.72397 29.58797 32.0
    0.0385 23.73026 29.16572 26.0
    0.03226 23.73651 28.77487 31.0
    0.02273 23.74272 28.49248 44.0
    0.0417 23.74891 28.37519 24.0
    0.03125 23.75508 28.45024 32.0
    0.0370 23.76122 28.71156 27.0
    0.03226 23.76733 29.11899 31.0
    0.02857 23.77341 29.59984 35.0
    0.0435 23.77946 30.05846 23.0
    0.02941 23.78549 30.38484 34.0
    0.03333 23.79149 30.48352 30.0
    0.02941 23.79745 30.30345 34.0
    0.02439 23.80339 29.85459 41.0
    0.0526 23.80929 29.21009 19.0
    0.0357 23.81518 28.45355 28.0
    0.0556 23.82102 27.66718 18.0
    0.0500 23.82685 26.92130 20.0
    0.0556 23.83263 26.26248 18.0
    0.03226 23.83840 25.71525 31.0
    0.0588 23.84412 25.28865 17.0
    0.0476 23.84983 24.97573 21.0
    0.0400 23.85550 24.76423 25.0
    0.0455 23.86113 24.63858 22.0
    0.0667 23.86675 24.57984 15.0
    0.0526 23.87233 24.57382 19.0
    0.0556 23.87789 24.60966 18.0
    0.0435 23.88340 24.67897 23.0
    0.0435 23.88890 24.77806 23.0
    0.0714 23.89435 24.91128 14.0
    0.0526 23.89978 25.08273 19.0
    0.0435 23.90518 25.30929 23.0
    0.0526 23.91055 25.61775 19.0
    0.0435 23.91589 26.01806 23.0
    0.0435 23.92120 26.50356 23.0
    0.0500 23.92646 27.04432 20.0
    0.0500 23.93172 27.55423 20.0
    0.0455 23.93692 27.95545 22.0
    0.0476 23.94211 28.15375 21.0
    0.0526 23.94726 28.10958 19.0
    0.0357 23.95238 27.85487 28.0
    0.0435 23.95746 27.45720 23.0
    0.0400 23.96252 27.01392 25.0
    0.0370 23.96754 26.61809 27.0
    0.03226 23.97254 26.32031 31.0
    0.0435 23.97751 26.15136 23.0
    0.0556 23.98244 26.10441 18.0
    0.0400 23.98733 26.16491 25.0
    0.03448 23.99221 26.30828 29.0
    0.0435 23.99705 26.51084 23.0
    0.0435 24.00185 26.75634 23.0
    0.03125 24.00662 27.03479 32.0
    0.0455 24.01137 27.33104 22.0
    0.0370 24.01608 27.62613 27.0
    0.02941 24.02076 27.89097 34.0
    0.0500 24.02541 28.08831 20.0
    0.03226 24.03003 28.18666 31.0
    0.0625 24.03461 28.14988 16.0
    0.0385 24.03917 27.97397 26.0
    0.03226 24.04368 27.67495 31.0
    0.0400 24.04818 27.28734 25.0
    0.0400 24.05264 26.85667 25.0
    0.0400 24.05707 26.43358 25.0
    0.0400 24.06146 26.03134 25.0
    0.0400 24.06583 25.68265 25.0
    0.0385 24.07017 25.40185 26.0
    0.0400 24.07447 25.19491 25.0
    0.0385 24.07874 25.06055 26.0
    0.0556 24.08298 24.99795 18.0
    0.03030 24.08719 25.00099 33.0
    0.0400 24.09136 25.06403 25.0
    0.03030 24.09551 25.18128 33.0
    0.0625 24.09963 25.34528 16.0
    0.0526 24.10372 25.54713 19.0
    0.0417 24.10777 25.77335 24.0
    0.0400 24.11179 26.00936 25.0
    0.0400 24.11578 26.23344 25.0
    0.0526 24.11975 26.42495 19.0
    0.02857 24.12367 26.56774 35.0
    0.03333 24.12757 26.65917 30.0
    0.03448 24.13144 26.71274 29.0
    0.0385 24.13528 26.75958 26.0
    0.0417 24.13908 26.84402 24.0
    0.0556 24.14286 27.01361 18.0
    0.03448 24.14661 27.32094 29.0
    0.0385 24.15033 27.79108 26.0
    0.0370 24.15401 28.42636 27.0
    0.0370 24.15767 29.20202 27.0
    0.0385 24.16130 30.05962 26.0
    0.0435 24.16489 30.92586 23.0
    0.02703 24.16846 31.72134 37.0
    0.02564 24.17200 32.39395 39.0
    0.0385 24.17550 32.93130 26.0
    0.02632 24.17899 33.36742 38.0
    0.03226 24.18243 33.74665 31.0
    0.02222 24.18586 34.09629 45.0
    0.02941 24.18924 34.40343 34.0
    0.0385 24.19261 34.61755 26.0
    0.02632 24.19594 34.66456 38.0
    0.02500 24.19924 34.48390 40.0
    0.02326 24.20252 34.06615 43.0
    0.0400 24.20577 33.46167 25.0
    0.02381 24.20898 32.76168 42.0
    0.03226 24.21218 32.04588 31.0
    0.03030 24.21534 31.43405 33.0
    0.02632 24.21848 30.96869 38.0
    0.02857 24.22158 30.68253 35.0
    0.03030 24.22466 30.58710 33.0
    0.03030 24.22771 30.66650 33.0
    0.0435 24.23073 30.90838 23.0
    0.02857 24.23374 31.29739 35.0
    0.02857 24.23670 31.82051 35.0
    0.03125 24.23965 32.46952 32.0
    0.02778 24.24256 33.22937 36.0
    0.02381 24.24546 34.09822 42.0
    0.02941 24.24832 35.01638 34.0
    0.02941 24.25116 35.98518 34.0
    0.02778 24.25397 36.99606 36.0
    0.02500 24.25676 38.04246 40.0
    0.02632 24.25952 39.09001 38.0
    0.02500 24.26225 40.07734 40.0
    0.02273 24.26496 40.93792 44.0
    0.03030 24.26765 41.63618 33.0
    0.02564 24.27030 42.17412 39.0
    0.03448 24.27294 42.58132 29.0
    0.02326 24.27555 42.86707 43.0
    0.02381 24.27814 43.01044 42.0
    0.02128 24.28070 42.96887 47.0
    0.02564 24.28324 42.72817 39.0
    0.02128 24.28575 42.27294 47.0
    0.02222 24.28824 41.61401 45.0
    0.02326 24.29071 40.75596 43.0
    0.02222 24.29316 39.71180 45.0
    0.01887 24.29558 38.53361 53.0
    0.03448 24.29798 37.30090 29.0
    0.02703 24.30035 36.10884 37.0
    0.02857 24.30271 35.02359 35.0
    0.03333 24.30504 34.08319 30.0
    0.0385 24.30736 33.29040 26.0
    0.0476 24.30964 32.63129 21.0
    0.0385 24.31191 32.06429 26.0
    0.02941 24.31416 31.53756 34.0
    0.03226 24.31639 30.99448 31.0
    0.0476 24.31859 30.39881 21.0
    0.0357 24.32078 29.74216 28.0
    0.0385 24.32294 29.04888 26.0
    0.0476 24.32509 28.35557 21.0
    0.0455 24.32722 27.70618 22.0
    0.0385 24.32932 27.13491 26.0
    0.0526 24.33141 26.66825 19.0
    0.02564 24.33348 26.32439 39.0
    0.0357 24.33553 26.11126 28.0
    0.0476 24.33756 26.03182 21.0
    0.0400 24.33958 26.08467 25.0
    0.0526 24.34157 26.27077 19.0
    0.03125 24.34355 26.57475 32.0
    0.0370 24.34551 26.99101 27.0
    0.0400 24.34746 27.50636 25.0
    0.03125 24.34938 28.09632 32.0
    0.0370 24.35130 28.72950 27.0
    0.02564 24.35319 29.36060 39.0
    0.02128 24.35507 29.94449 47.0
    0.03030 24.35693 30.43336 33.0
    0.03448 24.35878 30.79653 29.0
    0.02564 24.36061 31.02091 39.0
    0.03448 24.36243 31.09442 29.0
    0.0357 24.36423 31.00528 28.0
    0.03448 24.36602 30.75096 29.0
    0.02857 24.36779 30.34786 35.0
    0.03226 24.36956 29.84067 31.0
    0.0400 24.37131 29.29358 25.0
    0.03030 24.37304 28.75149 33.0
    0.0556 24.37476 28.25584 18.0
    0.03333 24.37647 27.82225 30.0
    0.02941 24.37817 27.45114 34.0
    0.0625 24.37986 27.13176 16.0
    0.0385 24.38153 26.85320 26.0
    0.0476 24.38319 26.61228 21.0
    0.0500 24.38484 26.41280 20.0
    0.03448 24.38649 26.26713 29.0
    0.03333 24.38811 26.18773 30.0
    0.0400 24.38973 26.18683 25.0
    0.0370 24.39135 26.27650 27.0
    0.0500 24.39295 26.46936 20.0
    0.0526 24.39454 26.77702 19.0
    0.0500 24.39612 27.21334 20.0
    0.0526 24.39769 27.78736 19.0
    0.0435 24.39926 28.51541 23.0
    0.02941 24.40082 29.38327 34.0
    0.0385 24.40237 30.40144 26.0
    0.0435 24.40391 31.56302 23.0
    0.03125 24.40544 32.85740 32.0
    0.02326 24.40697 34.27222 43.0
    0.02703 24.40850 35.77813 37.0
    0.02564 24.41001 37.35147 39.0
    0.02174 24.41152 38.95612 46.0
    0.02703 24.41303 40.53574 37.0
    0.02041 24.41453 41.97890 49.0
    0.01923 24.41602 43.12906 52.0
    0.02174 24.41751 43.78993 46.0
    0.02941 24.41900 43.78858 34.0
    0.0385 24.42048 43.04739 26.0
    0.02128 24.42196 41.63068 47.0
    0.02500 24.42343 39.72368 40.0
    0.02564 24.42491 37.54502 39.0
    0.0417 24.42637 35.31537 24.0
    0.03448 24.42784 33.20028 29.0
    0.03448 24.42931 31.32679 29.0
    0.0400 24.43077 29.75066 25.0
    0.0500 24.43223 28.50360 20.0
    0.03030 24.43369 27.56988 33.0
    0.0435 24.43516 26.91665 23.0
    0.0370 24.43661 26.49697 27.0
    0.0417 24.43807 26.27219 24.0
    0.0400 24.43954 26.20561 25.0
    0.0357 24.44100 26.27348 28.0
    0.02632 24.44246 26.45861 38.0
    0.0370 24.44392 26.75263 27.0
    0.0385 24.44539 27.14927 26.0
    0.0385 24.44685 27.64329 26.0
    0.0417 24.44832 28.22738 24.0
    0.0435 24.44979 28.88761 23.0
    0.03125 24.45127 29.60867 32.0
    0.03226 24.45274 30.37086 31.0
    0.02703 24.45423 31.15730 37.0
    0.0455 24.45571 31.95096 22.0
    0.0370 24.45720 32.75185 27.0
    0.03448 24.45869 33.57295 29.0
    0.03226 24.46019 34.40530 31.0
    0.0357 24.46169 35.23094 28.0
    0.02326 24.46320 35.99613 43.0
    0.0400 24.46471 36.61193 25.0
    0.03333 24.46624 36.97466 30.0
    0.0357 24.46776 36.98470 28.0
    0.02500 24.46930 36.58841 40.0
    0.02500 24.47084 35.79775 40.0
    0.02564 24.47238 34.70514 39.0
    0.02381 24.47394 33.42629 42.0
    0.02778 24.47550 32.08661 36.0
    0.03030 24.47707 30.78336 33.0
    0.02941 24.47865 29.59668 34.0
    0.03125 24.48024 28.56713 32.0
    0.0400 24.48184 27.73042 25.0
    0.03448 24.48344 27.07852 29.0
    0.0556 24.48506 26.60430 18.0
    0.0476 24.48669 26.28810 21.0
    0.03333 24.48833 26.10312 30.0
    0.0385 24.48997 26.06069 26.0
    0.0435 24.49163 26.12087 23.0
    0.0455 24.49331 26.29144 22.0
    0.03448 24.49498 26.57325 29.0
    0.0500 24.49668 26.97090 20.0
    0.03226 24.49839 27.48284 31.0
    0.0400 24.50010 28.10489 25.0
    0.02941 24.50183 28.81988 34.0
    0.0357 24.50358 29.60170 28.0
    0.0417 24.50534 30.40333 24.0
    0.0526 24.50711 31.16636 19.0
    0.0400 24.50889 31.81744 25.0
    0.0357 24.51069 32.28870 28.0
    0.03333 24.51250 32.53234 30.0
    0.02941 24.51434 32.54527 34.0
    0.02326 24.51618 32.36399 43.0
    0.03333 24.51804 32.04724 30.0
    0.02778 24.51991 31.66336 36.0
    0.03226 24.52180 31.28008 31.0
    0.02632 24.52371 30.96275 38.0
    0.03333 24.52563 30.76145 30.0
    0.02703 24.52757 30.71509 37.0
    0.03125 24.52953 30.83136 32.0
    0.03125 24.53150 31.09492 32.0
    0.03226 24.53349 31.46914 31.0
    0.0385 24.53550 31.89336 26.0
    0.03333 24.53753 32.31741 30.0
    0.02439 24.53958 32.68017 41.0
    0.0357 24.54164 32.93708 28.0
    0.03333 24.54372 33.06758 30.0
    0.03226 24.54582 33.08088 31.0
    0.02703 24.54795 33.01583 37.0
    0.03333 24.55009 32.93217 30.0
    0.0385 24.55224 32.87046 26.0
    0.0385 24.55442 32.87526 26.0
    0.0385 24.55663 32.96830 26.0
    0.0588 24.55885 33.15397 17.0
    0.02564 24.56108 33.42521 39.0
    0.03333 24.56334 33.76887 30.0
    0.03448 24.56563 34.18258 29.0
    0.02857 24.56794 34.62494 35.0
    0.0435 24.57026 35.07940 23.0
    0.03125 24.57261 35.50795 32.0
    0.02500 24.57498 35.86571 40.0
    0.03030 24.57737 36.09402 33.0
    0.0385 24.57979 36.13063 26.0
    0.02778 24.58222 35.92791 36.0
    0.0400 24.58468 35.48042 25.0
    0.0417 24.58717 34.82009 24.0
    0.0357 24.58967 34.06200 28.0
    0.02941 24.59220 33.27708 34.0
    0.0357 24.59476 32.53571 28.0
    0.0400 24.59733 31.89811 25.0
    0.03448 24.59994 31.39004 29.0
    0.0435 24.60256 31.03931 23.0
    0.02564 24.60521 30.86107 39.0
    0.03125 24.60788 30.86604 32.0
    0.03448 24.61058 31.05261 29.0
    0.03226 24.61330 31.40215 31.0
    0.03030 24.61606 31.87939 33.0
    0.03030 24.61883 32.43058 33.0
    0.02703 24.62163 32.98244 37.0
    0.0385 24.62445 33.45773 26.0
    0.02703 24.62730 33.78282 37.0
    0.02500 24.63018 33.90141 40.0
    0.03333 24.63308 33.79211 30.0
    0.02564 24.63601 33.47045 39.0
    0.03125 24.63896 32.98366 32.0
    0.03125 24.64195 32.40496 32.0
    0.03226 24.64495 31.81396 31.0
    0.02273 24.64799 31.27950 44.0
    0.02564 24.65105 30.85828 39.0
    0.02381 24.65414 30.58883 42.0
    0.03333 24.65725 30.49973 30.0
    0.03333 24.66039 30.61508 30.0
    0.0500 24.66356 30.96216 20.0
    0.02564 24.66676 31.57635 39.0
    0.02941 24.66998 32.49514 34.0
    0.02564 24.67323 33.75512 39.0
    0.02941 24.67651 35.36414 34.0
    0.02857 24.67982 37.29679 35.0
    0.02174 24.68315 39.47335 46.0
    0.02857 24.68652 41.76611 35.0
    0.02500 24.68990 43.96760 40.0
    0.02128 24.69332 45.83928 47.0
    0.02500 24.69676 47.11076 40.0
    0.02381 24.70024 47.56531 42.0
    0.02273 24.70374 47.09722 44.0
    0.02083 24.70728 45.76434 48.0
    0.02381 24.71083 43.76715 42.0
    0.02500 24.71442 41.37127 40.0
    0.02857 24.71804 38.83376 35.0
    0.0476 24.72168 36.37395 21.0
    0.03226 24.72535 34.17617 31.0
    0.03448 24.72906 32.32547 29.0
    0.0370 24.73279 30.86891 27.0
    0.0417 24.73655 29.78971 24.0
    0.0417 24.74033 29.04023 24.0
    0.0556 24.74415 28.54509 18.0
    0.0417 24.74799 28.22649 24.0
    0.0385 24.75187 28.00747 26.0
    0.0370 24.75577 27.82766 27.0
    0.03448 24.75970 27.64909 29.0
    0.0435 24.76365 27.46046 23.0
    0.0400 24.76765 27.27507 25.0
    0.03448 24.77166 27.10210 29.0
    0.0385 24.77570 26.97165 26.0
    0.03226 24.77978 26.91101 31.0
    0.0833 24.78388 26.94543 12.0
    0.03125 24.78801 27.09667 32.0
    0.0385 24.79217 27.37846 26.0
    0.0385 24.79636 27.79443 26.0
    0.02857 24.80057 28.33263 35.0
    0.0435 24.80482 28.96786 23.0
    0.02703 24.80909 29.65348 37.0
    0.02857 24.81339 30.33079 35.0
    0.0417 24.81771 30.92648 24.0
    0.03125 24.82208 31.36789 32.0
    0.0556 24.82646 31.58779 18.0
    0.0417 24.83088 31.57594 24.0
    0.03226 24.83531 31.35323 31.0
    0.03030 24.83978 30.98216 33.0
    0.02703 24.84428 30.53981 37.0
    0.0526 24.84880 30.09319 19.0
    0.0476 24.85335 29.69290 21.0
    0.0417 24.85793 29.36542 24.0
    0.03448 24.86254 29.11815 29.0
    0.03448 24.86717 28.93723 29.0
    0.03333 24.87183 28.79771 30.0
    0.03226 24.87652 28.67193 31.0
    0.02857 24.88124 28.54620 35.0
    0.03030 24.88598 28.42795 33.0
    0.03333 24.89074 28.35308 30.0
    0.0357 24.89554 28.37009 28.0
    0.0455 24.90036 28.53507 22.0
    0.0357 24.90521 28.91158 28.0
    0.0385 24.91007 29.54551 26.0
    0.03333 24.91498 30.47006 30.0
    0.02941 24.91990 31.68674 34.0
    0.03125 24.92485 33.16521 32.0
    0.0556 24.92982 34.82970 18.0
    0.02632 24.93483 36.57104 38.0
    0.02439 24.93985 38.23124 41.0
    0.03333 24.94490 39.63016 30.0
    0.02326 24.94997 40.57967 43.0
    0.02941 24.95508 40.94238 34.0
    0.02703 24.96020 40.67456 37.0
    0.02778 24.96535 39.86010 36.0
    0.02857 24.97052 38.66574 35.0
    0.03333 24.97572 37.28275 30.0
    0.0435 24.98094 35.89296 23.0
    0.03448 24.98617 34.62611 29.0
    0.0385 24.99144 33.58796 26.0
    0.0417 24.99673 32.80842 24.0
    0.0435 25.00204 32.27523 23.0
    0.03448 25.00737 31.93645 29.0
    0.03226 25.01273 31.70985 31.0
    0.02857 25.01810 31.50587 35.0
    0.02381 25.02351 31.24801 42.0
    0.02778 25.02892 30.89504 36.0
    0.02857 25.03436 30.44674 35.0
    0.03226 25.03982 29.92990 31.0
    0.0370 25.04531 29.37972 27.0
    0.03125 25.05081 28.83160 32.0
    0.03125 25.05633 28.31047 32.0
    0.0500 25.06187 27.84605 20.0
    0.0400 25.06744 27.43001 25.0
    0.03333 25.07301 27.07786 30.0
    0.0625 25.07862 26.78590 16.0
    0.0417 25.08424 26.56123 24.0
    0.0417 25.08987 26.39530 24.0
    0.0500 25.09552 26.27999 20.0
    0.03333 25.10120 26.21759 30.0
    0.02941 25.10689 26.20107 34.0
    0.0500 25.11260 26.22837 20.0
    0.0526 25.11831 26.29634 19.0
    0.0357 25.12407 26.40458 28.0
    0.03125 25.12982 26.55433 32.0
    0.03226 25.13559 26.73986 31.0
    0.0556 25.14137 26.96343 18.0
    0.02564 25.14719 27.22757 39.0
    0.0556 25.15300 27.53532 18.0
    0.0435 25.15884 27.89383 23.0
    0.03030 25.16468 28.31430 33.0
    0.03448 25.17055 28.81431 29.0
    0.03448 25.17641 29.41555 29.0
    0.03125 25.18231 30.15224 32.0
    0.03226 25.18820 31.05707 31.0
    0.03333 25.19411 32.16021 30.0
    0.02564 25.20004 33.46172 39.0
    0.03030 25.20597 34.93229 33.0
    0.02941 25.21192 36.48684 34.0
    0.02326 25.21788 38.02974 43.0
    0.02632 25.22385 39.39547 38.0
    0.02500 25.22983 40.41115 40.0
    0.01852 25.23582 40.92509 54.0
    0.01786 25.24182 40.85206 56.0
    0.02222 25.24783 40.22248 45.0
    0.02273 25.25384 39.17178 44.0
    0.02222 25.25987 37.88324 45.0
    0.02222 25.26590 36.55095 45.0
    0.02857 25.27194 35.33221 35.0
    0.02941 25.27798 34.34436 34.0
    0.03448 25.28404 33.64508 29.0
    0.0357 25.29009 33.24772 28.0
    0.0476 25.29616 33.10675 21.0
    0.02941 25.30222 33.12945 34.0
    0.02941 25.30830 33.23373 34.0
    0.02778 25.31438 33.28823 36.0
    0.03030 25.32047 33.19206 33.0
    0.03333 25.32655 32.88925 30.0
    0.02500 25.33264 32.37936 40.0
    0.02778 25.33874 31.71311 36.0
    0.0385 25.34483 30.95183 26.0
    0.0435 25.35092 30.16782 23.0
    0.0435 25.35703 29.41622 23.0
    0.0417 25.36313 28.74339 24.0
    0.0370 25.36923 28.17596 27.0
    0.0500 25.37533 27.72889 20.0
    0.02632 25.38143 27.40300 38.0
    0.0417 25.38753 27.19688 24.0
    0.0500 25.39363 27.09604 20.0
    0.03125 25.39972 27.09579 32.0
    0.03125 25.40582 27.18701 32.0
    0.0417 25.41191 27.36690 24.0
    0.0435 25.41801 27.63148 23.0
    0.0526 25.42409 27.97009 19.0
    0.03448 25.43018 28.36264 29.0
    0.03333 25.43625 28.77218 30.0
    0.0385 25.44232 29.15196 26.0
    0.03030 25.44839 29.44859 33.0
    0.0385 25.45445 29.61723 26.0
    0.0400 25.46051 29.63502 25.0
    0.02778 25.46656 29.51528 36.0
    0.03333 25.47261 29.29965 30.0
    0.03226 25.47864 29.03706 31.0
    0.0357 25.48467 28.76996 28.0
    0.0370 25.49068 28.52418 27.0
    0.0357 25.49669 28.30645 28.0
    0.02857 25.50269 28.10847 35.0
    0.02778 25.50868 27.91960 36.0
    0.0556 25.51465 27.73400 18.0
    0.03125 25.52063 27.55300 32.0
    0.0500 25.52658 27.38580 20.0
    0.0625 25.53253 27.24407 16.0
    0.0588 25.53845 27.14117 17.0
    0.0556 25.54438 27.08905 18.0
    0.0476 25.55028 27.09757 21.0
    0.0526 25.55618 27.17212 19.0
    0.03226 25.56204 27.31253 31.0
    0.0556 25.56792 27.50767 18.0
    0.0667 25.57376 27.75686 15.0
    0.02703 25.57959 28.03705 37.0
    0.0625 25.58540 28.32608 16.0
    0.0357 25.59121 28.60209 28.0
    0.0385 25.59699 28.84422 26.0
    0.0370 25.60275 29.04709 27.0
    0.03030 25.60850 29.20253 33.0
    0.0435 25.61423 29.33231 23.0
    0.0455 25.61994 29.46703 22.0
    0.03333 25.62562 29.65159 30.0
    0.03226 25.63129 29.92282 31.0
    0.0400 25.63694 30.32118 25.0
    0.0500 25.64257 30.86247 20.0
    0.0417 25.64817 31.55681 24.0
    0.0526 25.65375 32.37562 19.0
    0.0357 25.65932 33.27410 28.0
    0.02778 25.66485 34.17618 36.0
    0.02778 25.67037 34.98917 36.0
    0.02778 25.67586 35.60470 36.0
    0.02381 25.68132 35.92582 42.0
    0.03226 25.68677 35.89437 31.0
    0.03125 25.69218 35.51119 32.0
    0.02857 25.69757 34.83695 35.0
    0.0357 25.70294 33.96257 28.0
    0.03125 25.70828 32.98766 32.0
    0.02703 25.71358 31.99401 37.0
    0.03448 25.71888 31.04319 29.0
    0.0714 25.72412 30.17983 14.0
    0.03448 25.72936 29.42467 29.0
    0.02941 25.73455 28.78756 34.0
    0.0417 25.73973 28.26356 24.0
    0.0435 25.74486 27.84802 23.0
    0.03226 25.74997 27.52995 31.0
    0.0370 25.75504 27.29875 27.0
    0.03226 25.76010 27.14238 31.0
    0.0455 25.76511 27.05092 22.0
    0.0357 25.77009 27.01420 28.0
    0.0400 25.77504 27.02267 25.0
    0.0435 25.77996 27.07117 23.0
    0.0435 25.78484 27.13799 23.0
    0.0385 25.78969 27.21865 26.0
    0.0385 25.79450 27.29880 26.0
    0.0385 25.79929 27.36658 26.0
    0.03448 25.80404 27.41022 29.0
    0.0385 25.80875 27.42204 26.0
    0.0400 25.81342 27.40823 25.0
    0.0455 25.81806 27.35761 22.0
    0.0370 25.82266 27.28870 27.0
    0.0417 25.82723 27.21455 24.0
    0.0556 25.83175 27.14579 18.0
    0.0417 25.83624 27.08264 24.0
    0.0385 25.84069 27.05279 26.0
    0.0476 25.84511 27.05113 21.0
    0.0417 25.84948 27.08105 24.0
    0.0476 25.85382 27.14683 21.0
    0.0500 25.85811 27.24675 20.0
    0.03333 25.86237 27.38551 30.0
    0.03030 25.86657 27.56693 33.0
    0.0455 25.87075 27.79963 22.0
    0.0417 25.87488 28.08081 24.0
    0.03030 25.87897 28.41302 33.0
    0.0385 25.88302 28.78815 26.0
    0.0435 25.88703 29.19311 23.0
    0.02857 25.89099 29.60450 35.0
    0.03030 25.89491 29.99547 33.0
    0.0500 25.89878 30.33592 20.0
    0.03333 25.90262 30.60431 30.0
    0.0357 25.90641 30.79541 28.0
    0.02174 25.91015 30.91894 46.0
    0.02632 25.91386 31.00519 38.0
    0.0385 25.91751 31.08054 26.0
    0.03333 25.92112 31.16562 30.0
    0.0357 25.92468 31.26613 28.0
    0.03333 25.92821 31.37367 30.0
    0.0370 25.93167 31.46782 27.0
    0.03333 25.93510 31.52537 30.0
    0.0357 25.93848 31.52801 28.0
    0.03226 25.94181 31.46620 31.0
    0.03030 25.94510 31.33723 33.0
    0.0385 25.94834 31.14243 26.0
    0.0400 25.95152 30.89048 25.0
    0.0385 25.95467 30.59873 26.0
    0.02703 25.95776 30.29535 37.0
    0.0385 25.96081 30.00903 26.0
    0.0476 25.96380 29.76485 21.0
    0.0357 25.96675 29.57748 28.0
    0.0400 25.96965 29.45316 25.0
    0.0400 25.97250 29.38777 25.0
    0.03448 25.97530 29.37512 29.0
    0.0417 25.97805 29.39297 24.0
    0.02941 25.98075 29.43253 34.0
    0.03448 25.98340 29.48445 29.0
    0.03226 25.98599 29.54292 31.0
    0.03125 25.98855 29.60579 32.0
    0.03333 25.99104 29.67300 30.0
    0.0455 25.99349 29.74597 22.0
    0.0357 25.99588 29.82582 28.0
    0.0357 25.99823 29.91535 28.0
    0.0385 26.00053 30.01668 26.0
    0.03333 26.00277 30.15538 30.0
    0.03333 26.00496 30.34904 30.0
    0.03333 26.00710 30.62302 30.0
    0.02326 26.00919 30.99553 43.0
    0.0476 26.01122 31.47597 21.0
    0.02632 26.01320 32.05845 38.0
    0.0357 26.01513 32.72651 28.0
    0.03226 26.01701 33.44632 31.0
    0.03030 26.01884 34.17763 33.0
    0.0370 26.02061 34.87379 27.0
    0.02941 26.02233 35.48529 34.0
    0.02941 26.02401 35.96450 34.0
    0.03125 26.02562 36.28674 32.0
    0.02564 26.02719 36.45000 39.0
    0.01852 26.02870 36.47626 54.0
    0.01961 26.03015 36.39947 51.0
    0.02222 26.03156 36.26922 45.0
    0.02703 26.03292 36.14914 37.0
    0.02222 26.03421 36.11907 45.0
    0.02778 26.03546 36.22317 36.0
    0.02632 26.03665 36.50018 38.0
    0.02500 26.03780 36.94129 40.0
    0.02564 26.03889 37.49105 39.0
    0.02564 26.03993 38.05763 39.0
    0.02174 26.04091 38.52062 46.0
    0.02703 26.04184 38.75841 37.0
    0.02632 26.04272 38.66529 38.0
    0.02857 26.04355 38.22045 35.0
    0.02857 26.04432 37.44241 35.0
    0.02273 26.04504 36.40951 44.0
    0.02703 26.04571 35.23600 37.0
    0.03125 26.04633 34.03381 32.0
    0.03030 26.04690 32.91053 33.0
    0.03333 26.04741 31.94757 30.0
    0.02857 26.04787 31.21226 35.0
    0.0526 26.04828 30.76594 19.0
    0.03030 26.04864 30.64803 33.0
    0.0500 26.04895 30.88669 20.0
    0.02041 26.04921 31.48380 49.0
    0.02941 26.04941 32.41123 34.0
    0.0417 26.04957 33.60124 24.0
    0.03125 26.04967 34.95753 32.0
    0.03333 26.04972 36.34764 30.0
    0.03030 26.04973 37.64120 33.0
    0.02703 26.04968 38.73246 37.0
    0.02326 26.04959 39.58408 43.0
    0.02564 26.04944 40.20913 39.0
    0.02439 26.04924 40.64857 41.0
    0.02273 26.04900 40.92810 44.0
    0.01961 26.04871 41.04163 51.0
    0.01923 26.04837 40.95463 52.0
    0.02273 26.04798 40.61108 44.0
    0.02632 26.04753 40.00272 38.0
    0.02326 26.04705 39.17095 43.0
    0.02128 26.04652 38.19817 47.0
    0.03125 26.04594 37.18697 32.0
    0.02326 26.04531 36.22758 43.0
    0.0400 26.04463 35.39919 25.0
    0.02439 26.04391 34.75190 41.0
    0.02632 26.04314 34.31320 38.0
    0.0435 26.04233 34.08021 23.0
    0.02439 26.04147 34.02537 41.0
    0.0455 26.04057 34.09666 22.0
    0.02564 26.03962 34.22393 39.0
    0.02941 26.03863 34.33625 34.0
    0.02500 26.03759 34.37600 40.0
    0.02174 26.03652 34.31849 46.0
    0.02222 26.03539 34.17690 45.0
    0.02703 26.03423 33.99081 37.0
    0.03125 26.03303 33.81012 32.0
    0.0357 26.03177 33.67768 28.0
    0.03333 26.03049 33.62192 30.0
    0.03333 26.02916 33.66045 30.0
    0.02326 26.02779 33.76305 43.0
    0.03125 26.02637 33.91018 32.0
    0.02778 26.02493 34.06292 36.0
    0.02703 26.02344 34.17814 37.0
    0.0435 26.02191 34.20848 23.0
    0.03030 26.02034 34.10604 33.0
    0.03226 26.01874 33.82999 31.0
    0.02500 26.01710 33.35913 40.0
    0.03333 26.01543 32.70859 30.0
    0.02564 26.01371 31.92331 39.0
    0.0385 26.01197 31.06956 26.0
    0.0385 26.01018 30.21066 26.0
    0.03030 26.00837 29.40695 33.0
    0.02778 26.00652 28.69796 36.0
    0.0357 26.00464 28.10828 28.0
    0.02778 26.00272 27.64170 36.0
    0.03333 26.00077 27.29246 30.0
    0.02857 25.99879 27.04223 35.0
    0.0357 25.99679 26.87109 28.0
    0.0417 25.99474 26.75775 24.0
    0.0500 25.99267 26.68461 20.0
    0.03333 25.99057 26.63868 30.0
    0.03125 25.98845 26.60691 32.0
    0.0370 25.98629 26.58869 27.0
    0.03448 25.98411 26.57134 29.0
    0.03448 25.98191 26.56184 29.0
    0.0357 25.97967 26.55148 28.0
    0.03448 25.97742 26.54534 29.0
    0.0400 25.97513 26.54271 25.0
    0.0385 25.97283 26.54851 26.0
    0.0385 25.97050 26.55685 26.0
    0.0455 25.96815 26.57298 22.0
    0.0435 25.96577 26.59945 23.0
    0.0625 25.96338 26.64216 16.0
    0.03333 25.96097 26.69923 30.0
    0.03448 25.95853 26.78815 29.0
    0.0455 25.95608 26.91688 22.0
    0.0435 25.95362 27.10004 23.0
    0.0500 25.95113 27.35713 20.0
    0.02857 25.94863 27.70932 35.0
    0.0476 25.94611 28.18227 21.0
    0.0357 25.94358 28.80187 28.0
    0.0370 25.94103 29.59954 27.0
    0.03125 25.93847 30.60238 32.0
    0.03333 25.93589 31.84120 30.0
    0.0417 25.93331 33.33487 24.0
    0.0357 25.93071 35.09251 28.0
    0.02632 25.92811 37.07412 38.0
    0.02273 25.92550 39.19256 44.0
    0.03030 25.92287 41.28284 33.0
    0.02857 25.92024 43.13290 35.0
    0.02222 25.91761 44.49109 45.0
    0.01852 25.91496 45.13796 54.0
    0.02439 25.91232 44.94198 41.0
    0.02222 25.90966 43.91479 45.0
    0.02703 25.90701 42.23996 37.0
    0.02128 25.90435 40.18988 47.0
    0.01961 25.90169 38.04613 51.0
    0.02778 25.89903 36.02377 36.0
    0.03448 25.89637 34.28667 29.0
    0.03333 25.89371 32.91545 30.0
    0.0400 25.89105 31.92694 25.0
    0.02941 25.88840 31.29040 34.0
    0.0435 25.88575 30.93817 23.0
    0.02128 25.88310 30.79310 47.0
    0.03030 25.88046 30.76381 33.0
    0.0385 25.87783 30.77371 26.0
    0.02941 25.87520 30.75559 34.0
    0.0385 25.87258 30.67006 26.0
    0.03226 25.86997 30.49691 31.0
    0.03333 25.86737 30.25580 30.0
    0.02222 25.86479 29.98137 45.0
    0.03333 25.86222 29.71771 30.0
    0.0400 25.85964 29.50805 25.0
    0.0435 25.85710 29.39441 23.0
    0.0455 25.85456 29.41813 22.0
    0.0455 25.85205 29.59289 22.0
    0.0370 25.84954 29.94245 27.0
    0.03448 25.84706 30.47018 29.0
    0.0476 25.84459 31.16833 21.0
    0.03030 25.84214 32.00217 33.0
    0.02273 25.83972 32.96184 44.0
    0.02564 25.83731 33.98117 39.0
    0.02564 25.83493 35.00339 39.0
    0.02703 25.83257 35.96140 37.0
    0.02381 25.83024 36.78529 42.0
    0.03125 25.82793 37.42296 32.0
    0.02632 25.82564 37.85449 38.0
    0.02439 25.82339 38.09375 41.0
    0.02439 25.82116 38.18301 41.0
    0.02632 25.81896 38.16978 38.0
    0.0417 25.81679 38.09425 24.0
    0.02703 25.81466 37.96613 37.0
    0.03448 25.81255 37.78888 29.0
    0.02564 25.81048 37.55867 39.0
    0.02500 25.80844 37.28217 40.0
    0.02632 25.80644 37.00049 38.0
    0.02381 25.80447 36.73573 42.0
    0.03226 25.80254 36.54951 31.0
    0.02564 25.80065 36.47766 39.0
    0.02326 25.79880 36.53317 43.0
    0.02500 25.79699 36.70005 40.0
    0.02778 25.79521 36.93476 36.0
    0.02500 25.79349 37.16526 40.0
    0.02222 25.79180 37.32582 45.0
    0.02041 25.79016 37.36451 49.0
    0.02941 25.78856 37.25481 34.0
    0.03448 25.78701 36.98767 29.0
    0.03333 25.78550 36.55838 30.0
    0.02941 25.78404 35.96590 34.0
    0.03333 25.78263 35.21424 30.0
    0.0435 25.78127 34.32817 23.0
    0.03448 25.77997 33.34792 29.0
    0.03125 25.77871 32.33283 32.0
    0.02128 25.77751 31.33597 47.0
    0.0400 25.77636 30.40538 25.0
    0.03125 25.77526 29.57063 32.0
    0.0357 25.77422 28.85434 28.0
    0.0385 25.77324 28.25273 26.0
    0.03448 25.77231 27.78282 29.0
    0.03226 25.77144 27.42349 31.0
    0.03333 25.77063 27.16210 30.0
    0.0526 25.76989 26.98280 19.0
    0.03448 25.76920 26.87222 29.0
    0.0370 25.76857 26.81969 27.0
    0.0370 25.76801 26.81945 27.0
    0.0476 25.76751 26.87017 21.0
    0.0417 25.76708 26.97485 24.0
    0.0417 25.76671 27.13905 24.0
    0.0500 25.76641 27.37581 20.0
    0.03448 25.76618 27.69530 29.0
    0.0385 25.76601 28.10924 26.0
    0.02778 25.76592 28.63200 36.0
    0.02632 25.76589 29.27403 38.0
    0.0370 25.76594 30.04835 27.0
    0.0357 25.76606 30.95764 28.0
    0.03448 25.76625 32.01691 29.0
    0.02564 25.76651 33.18213 39.0
    0.03226 25.76685 34.43251 31.0
    0.03030 25.76727 35.71066 33.0
    0.02632 25.76776 36.95102 38.0
    0.03333 25.76833 38.06744 30.0
    0.02564 25.76898 38.97288 39.0
    0.02222 25.76970 39.57527 45.0
    0.02083 25.77051 39.80441 48.0
    0.02941 25.77139 39.64031 34.0
    0.02083 25.77236 39.12141 48.0
    0.01587 25.77341 38.36365 63.0
    0.02273 25.77454 37.50132 44.0
    0.02703 25.77576 36.65931 37.0
    0.02439 25.77706 35.93528 41.0
    0.02941 25.77844 35.37801 34.0
    0.0370 25.77992 34.99245 27.0
    0.02000 25.78148 34.73798 50.0
    0.02222 25.78312 34.55030 45.0
    0.02632 25.78485 34.35055 38.0
    0.01961 25.78667 34.07114 51.0
    0.02703 25.78859 33.69433 37.0
    0.02128 25.79059 33.21309 47.0
    0.03333 25.79268 32.64933 30.0
    0.02778 25.79486 32.03405 36.0
    0.0370 25.79714 31.39756 27.0
    0.02941 25.79951 30.76594 34.0
    0.02500 25.80198 30.15629 40.0
    0.02778 25.80454 29.58720 36.0
    0.0357 25.80719 29.06995 28.0
    0.0500 25.80993 28.61691 20.0
    0.0400 25.81278 28.23096 25.0
    0.03448 25.81572 27.91604 29.0
    0.0417 25.81876 27.66996 24.0
    0.0417 25.82190 27.49002 24.0
    0.02500 25.82514 27.37182 40.0
    0.0588 25.82847 27.31248 17.0
    0.02857 25.83190 27.30969 35.0
    0.0417 25.83543 27.36333 24.0
    0.03448 25.83907 27.47633 29.0
    0.0400 25.84280 27.65431 25.0
    0.02941 25.84664 27.90701 34.0
    0.0500 25.85058 28.24623 20.0
    0.03448 25.85462 28.68782 29.0
    0.03448 25.85877 29.24518 29.0
    0.0400 25.86301 29.93256 25.0
    0.02941 25.86736 30.75693 34.0
    0.02778 25.87182 31.72159 36.0
    0.0357 25.87638 32.81020 28.0
    0.02632 25.88104 33.99422 38.0
    0.02381 25.88582 35.22630 42.0
    0.02632 25.89069 36.43431 38.0
    0.02564 25.89568 37.53738 39.0
    0.01961 25.90076 38.44552 51.0
    0.01613 25.90596 39.08892 62.0
    0.01818 25.91126 39.42888 55.0
    0.01351 25.91667 39.48040 74.0
    0.01852 25.92219 39.30606 54.0
    0.02500 25.92782 39.00854 40.0
    0.01923 25.93355 38.72616 52.0
    0.01961 25.93939 38.61962 51.0
    0.02439 25.94533 38.85434 41.0
    0.02500 25.95140 39.57389 40.0
    0.02703 25.95757 40.86303 37.0
    0.02083 25.96384 42.72487 48.0
    0.01961 25.97023 45.05188 51.0
    0.01786 25.97673 47.64103 56.0
    0.01923 25.98333 50.17818 52.0
    0.01695 25.99005 52.30789 59.0
    0.01429 25.99686 53.67388 70.0
    0.01695 26.00381 54.03417 59.0
    0.01695 26.01085 53.34394 59.0
    0.01471 26.01800 51.78337 68.0
    0.01563 26.02526 49.68706 64.0
    0.01667 26.03264 47.44812 60.0
    0.01786 26.04011 45.38259 56.0
    0.01695 26.04771 43.77867 59.0
    0.01639 26.05540 42.79071 61.0
    0.02128 26.06322 42.47416 47.0
    0.01667 26.07114 42.77628 60.0
    0.01587 26.07917 43.57211 63.0
    0.02083 26.08731 44.68847 48.0
    0.01515 26.09556 45.93821 66.0
    0.01852 26.10392 47.12546 54.0
    0.01852 26.11238 48.07394 54.0
    0.01316 26.12095 48.62095 76.0
    0.01639 26.12964 48.64126 61.0
    0.01563 26.13844 48.06465 64.0
    0.01724 26.14734 46.92043 58.0
    0.02222 26.15633 45.29973 45.0
    0.02128 26.16546 43.35835 47.0
    0.02000 26.17469 41.26603 50.0
    0.02381 26.18401 39.17131 42.0
    0.02500 26.19345 37.18262 40.0
    0.02632 26.20299 35.38214 38.0
    0.0385 26.21265 33.83226 26.0
    0.02564 26.22239 32.53694 39.0
    0.02941 26.23225 31.49027 34.0
    0.03226 26.24221 30.67445 31.0
    0.0455 26.25228 30.05786 22.0
    0.0455 26.26244 29.61040 22.0
    0.03226 26.27273 29.29959 31.0
    0.0417 26.28311 29.09669 24.0
    0.0435 26.29359 28.97200 23.0
    0.0476 26.30416 28.89780 21.0
    0.03125 26.31485 28.84746 32.0
    0.03333 26.32563 28.79802 30.0
    0.02632 26.33652 28.73200 38.0
    0.03448 26.34749 28.64084 29.0
    0.0357 26.35858 28.52505 28.0
    0.03448 26.36976 28.39342 29.0
    0.0385 26.38104 28.25820 26.0
    0.0455 26.39240 28.13351 22.0
    0.02941 26.40389 28.03129 34.0
    0.0357 26.41545 27.96245 28.0
    0.03125 26.42711 27.93401 32.0
    0.0526 26.43885 27.94976 19.0
    0.0370 26.45072 28.01043 27.0
    0.0435 26.46265 28.11386 23.0
    0.0385 26.47469 28.25660 26.0
    0.0357 26.48680 28.43371 28.0
    0.0455 26.49902 28.64104 22.0
    0.02500 26.51132 28.87344 40.0
    0.02857 26.52371 29.12829 35.0
    0.02941 26.53618 29.40484 34.0
    0.0714 26.54876 29.70815 14.0
    0.02941 26.56141 30.04480 34.0
    0.0385 26.57414 30.42404 26.0
    0.0385 26.58695 30.85059 26.0
    0.03448 26.59986 31.32289 29.0
    0.02632 26.61283 31.82901 38.0
    0.03333 26.62591 32.34802 30.0
    0.03030 26.63903 32.84814 33.0
    0.0455 26.65227 33.30210 22.0
    0.0357 26.66558 33.65167 28.0
    0.03448 26.67894 33.87424 29.0
    0.02000 26.69241 33.96015 50.0
    0.0357 26.70592 33.92169 28.0
    0.03333 26.71952 33.80290 30.0
    0.03226 26.73318 33.64653 31.0
    0.03125 26.74694 33.49365 32.0
    0.03333 26.76075 33.37423 30.0
    0.02703 26.77463 33.30179 37.0
    0.03448 26.78856 33.27364 29.0
    0.03448 26.80259 33.27556 29.0
    0.03333 26.81667 33.28238 30.0
    0.02941 26.83081 33.26265 34.0
    0.03333 26.84500 33.20567 30.0
    0.02632 26.85928 33.09220 38.0
    0.02326 26.87359 32.91756 43.0
    0.02564 26.88799 32.68327 39.0
    0.02632 26.90241 32.39653 38.0
    0.03333 26.91692 32.06433 30.0
    0.02857 26.93146 31.69390 35.0
    0.02941 26.94607 31.28736 34.0
    0.0370 26.96071 30.84924 27.0
    0.0500 26.97543 30.38822 20.0
    0.02941 26.99017 29.92493 34.0
    0.02941 27.00498 29.48142 34.0
    0.0417 27.01981 29.07959 24.0
    0.0526 27.03472 28.73318 19.0
    0.02778 27.04964 28.45146 36.0
    0.03226 27.06462 28.23453 31.0
    0.0455 27.07962 28.07777 22.0
    0.0435 27.09468 27.97178 23.0
    0.0417 27.10977 27.90845 24.0
    0.0476 27.12490 27.87388 21.0
    0.0455 27.14004 27.86133 22.0
    0.0455 27.15525 27.86418 22.0
    0.03125 27.17047 27.87870 32.0
    0.03125 27.18572 27.90014 32.0
    0.0455 27.20098 27.92668 22.0
    0.0476 27.21630 27.95931 21.0
    0.0526 27.23162 27.99664 19.0
    0.0435 27.24697 28.03882 23.0
    0.0370 27.26236 28.08628 27.0
    0.0556 27.27775 28.13962 18.0
    0.0526 27.29316 28.20019 19.0
    0.03226 27.30857 28.27120 31.0
    0.0385 27.32402 28.35296 26.0
    0.03125 27.33947 28.45261 32.0
    0.02778 27.35494 28.57094 36.0
    0.0526 27.37039 28.72530 19.0
    0.0417 27.38589 28.92684 24.0
    0.0435 27.40137 29.18950 23.0
    0.0400 27.41686 29.54651 25.0
    0.03448 27.43234 30.02296 29.0
    0.02941 27.44785 30.65612 34.0
    0.03125 27.46333 31.48222 32.0
    0.02500 27.47883 32.54107 40.0
    0.02381 27.49430 33.86282 42.0
    0.03030 27.50979 35.47490 33.0
    0.02941 27.52526 37.37282 34.0
    0.02041 27.54073 39.54215 49.0
    0.02564 27.55616 41.92620 39.0
    0.01923 27.57161 44.45428 52.0
    0.02500 27.58702 46.99003 40.0
    0.01923 27.60244 49.38749 52.0
    0.01852 27.61780 51.46972 54.0
    0.01667 27.63319 53.05649 60.0
    0.01190 27.64852 53.98967 84.0
    0.01639 27.66385 54.20054 61.0
    0.01408 27.67912 53.72900 71.0
    0.01538 27.69440 52.71490 65.0
    0.02041 27.70963 51.36436 49.0
    0.01429 27.72484 49.89152 70.0
    0.02222 27.73999 48.49778 45.0
    0.01923 27.75514 47.34247 52.0
    0.01887 27.77024 46.54843 53.0
    0.02222 27.78531 46.19733 45.0
    0.02083 27.80031 46.31315 48.0
    0.02128 27.81531 46.87014 47.0
    0.02326 27.83023 47.79193 43.0
    0.02041 27.84513 48.94702 49.0
    0.02041 27.85996 50.20406 49.0
    0.02083 27.87477 51.39312 48.0
    0.01754 27.88952 52.35676 57.0
    0.01515 27.90419 52.96791 66.0
    0.01852 27.91884 53.12557 54.0
    0.01538 27.93341 52.76409 65.0
    0.01563 27.94794 51.85223 64.0
    0.01449 27.96238 50.42773 69.0
    0.01818 27.97680 48.58056 55.0
    0.02128 27.99113 46.46019 47.0
    0.02128 28.00541 44.22386 47.0
    0.02941 28.01960 42.03479 34.0
    0.02941 28.03375 40.01817 34.0
    0.03125 28.04781 38.27853 32.0
    0.03448 28.06181 36.86752 29.0
    0.03125 28.07571 35.79792 32.0
    0.0556 28.08957 35.03783 18.0
    0.0400 28.10334 34.52724 25.0
    0.03448 28.11703 34.17783 29.0
    0.02632 28.13063 33.89460 38.0
    0.02439 28.14417 33.59186 41.0
    0.03125 28.15761 33.21986 32.0
    0.03226 28.17097 32.77168 31.0
    0.03226 28.18423 32.27728 31.0
    0.03448 28.19743 31.77985 29.0
    0.03333 28.21051 31.32725 30.0
    0.0435 28.22353 30.97121 23.0
    0.03125 28.23642 30.70677 32.0
    0.03226 28.24925 30.55707 31.0
    0.02941 28.26196 30.51519 34.0
    0.02500 28.27458 30.56349 40.0
    0.0400 28.28709 30.67570 25.0
    0.03030 28.29951 30.82121 33.0
    0.0455 28.31183 30.96708 22.0
    0.03125 28.32405 31.08330 32.0
    0.02778 28.33615 31.14653 36.0
    0.0370 28.34816 31.14348 27.0
    0.03125 28.36005 31.08508 32.0
    0.0417 28.37184 30.98801 24.0
    0.0435 28.38350 30.88222 23.0
    0.0400 28.39507 30.80310 25.0
    0.0370 28.40652 30.78973 27.0
    0.02778 28.41786 30.89995 36.0
    0.03448 28.42906 31.12864 29.0
    0.03448 28.44017 31.51744 29.0
    0.03333 28.45116 32.06643 30.0
    0.0435 28.46201 32.74692 23.0
    0.02941 28.47276 33.50788 34.0
    0.03125 28.48338 34.24296 32.0
    0.03226 28.49387 34.85033 31.0
    0.02941 28.50423 35.22013 34.0
    0.03125 28.51448 35.28072 32.0
    0.03333 28.52460 35.02560 30.0
    0.0370 28.53459 34.52012 27.0
    0.03333 28.54444 33.87194 30.0
    0.03226 28.55419 33.19061 31.0
    0.0435 28.56378 32.57305 23.0
    0.0435 28.57326 32.08266 23.0
    0.02778 28.58258 31.75161 36.0
    0.03125 28.59179 31.58356 32.0
    0.0357 28.60085 31.55367 28.0
    0.0500 28.60979 31.63001 20.0
    0.0476 28.61858 31.77861 21.0
    0.03333 28.62725 31.96345 30.0
    0.0455 28.63576 32.15083 22.0
    0.0435 28.64415 32.31132 23.0
    0.03125 28.65238 32.42243 32.0
    0.0526 28.66050 32.47141 19.0
    0.0500 28.66845 32.44748 20.0
    0.02941 28.67628 32.35777 34.0
    0.0357 28.68395 32.21538 28.0
    0.03226 28.69149 32.03909 31.0
    0.03448 28.69888 31.85181 29.0
    0.02778 28.70613 31.67347 36.0
    0.03448 28.71323 31.52163 29.0
    0.0556 28.72019 31.39637 18.0
    0.02632 28.72701 31.29922 38.0
    0.02941 28.73368 31.22178 34.0
    0.0435 28.74020 31.15231 23.0
    0.03333 28.74658 31.07801 30.0
    0.0400 28.75281 30.98966 25.0
    0.03333 28.75890 30.87961 30.0
    0.0476 28.76483 30.74758 21.0
    0.03125 28.77063 30.59634 32.0
    0.03333 28.77628 30.43349 30.0
    0.02778 28.78177 30.26801 36.0
    0.03333 28.78713 30.11006 30.0
    0.02703 28.79233 29.97076 37.0
    0.0667 28.79739 29.84772 15.0
    0.0400 28.80230 29.74935 25.0
    0.0455 28.80707 29.67705 22.0
    0.02941 28.81168 29.63130 34.0
    0.03333 28.81615 29.61108 30.0
    0.0370 28.82046 29.61494 27.0
    0.0417 28.82464 29.64122 24.0
    0.0370 28.82867 29.68867 27.0
    0.0526 28.83256 29.75526 19.0
    0.0370 28.83629 29.84042 27.0
    0.02857 28.83989 29.94391 35.0
    0.02778 28.84333 30.06493 36.0
    0.0385 28.84664 30.20257 26.0
    0.02500 28.84979 30.35397 40.0
    0.02632 28.85282 30.51548 38.0
    0.0435 28.85569 30.68046 23.0
    0.03030 28.85842 30.84184 33.0
    0.03125 28.86101 30.99126 32.0
    0.0357 28.86346 31.12267 28.0
    0.03226 28.86577 31.23277 31.0
    0.02500 28.86794 31.32388 40.0
    0.03333 28.86997 31.40355 30.0
    0.02273 28.87186 31.48365 44.0
    0.0370 28.87362 31.57847 27.0
    0.02632 28.87524 31.69598 38.0
    0.02778 28.87673 31.86843 36.0
    0.02326 28.87807 32.13454 43.0
    0.02778 28.87929 32.52114 36.0
    0.03448 28.88038 33.07645 29.0
    0.02703 28.88134 33.85380 37.0
    0.02381 28.88217 34.91353 42.0
    0.02439 28.88286 36.30391 41.0
    0.02222 28.88343 38.06242 45.0
    0.02273 28.88388 40.19423 44.0
    0.02000 28.88420 42.67750 50.0
    0.01818 28.88440 45.43103 55.0
    0.03030 28.88447 48.34015 33.0
    0.01695 28.88443 51.23334 59.0
    0.01370 28.88426 53.91577 73.0
    0.01333 28.88398 56.14513 75.0
    0.01163 28.88358 57.72997 86.0
    0.01205 28.88307 58.48862 83.0
    0.01235 28.88245 58.35416 81.0
    0.01639 28.88171 57.36354 61.0
    0.01429 28.88087 55.64948 70.0
    0.01786 28.87992 53.40208 56.0
    0.02000 28.87886 50.84856 50.0
    0.01852 28.87770 48.21120 54.0
    0.02273 28.87643 45.69799 44.0
    0.02326 28.87507 43.45915 43.0
    0.02273 28.87361 41.62576 44.0
    0.02439 28.87205 40.27417 41.0
    0.02564 28.87040 39.45393 39.0
    0.01852 28.86864 39.18301 54.0
    0.02273 28.86681 39.46237 44.0
    0.02857 28.86489 40.27349 35.0
    0.01887 28.86288 41.57153 53.0
    0.01887 28.86078 43.29803 53.0
    0.02000 28.85861 45.35309 50.0
    0.01786 28.85636 47.61445 56.0
    0.01695 28.85403 49.91703 59.0
    0.01538 28.85162 52.07898 65.0
    0.01563 28.84914 53.87867 64.0
    0.01220 28.84659 55.11229 82.0
    0.01235 28.84398 55.61077 81.0
    0.01299 28.84130 55.29405 77.0
    0.01754 28.83856 54.18960 57.0
    0.01389 28.83575 52.41641 72.0
    0.01563 28.83289 50.15657 64.0
    0.01961 28.82998 47.59529 51.0
    0.02083 28.82701 44.92969 48.0
    0.02273 28.82399 42.31667 44.0
    0.02128 28.82093 39.88906 47.0
    0.03448 28.81782 37.72554 29.0
    0.03333 28.81467 35.88233 30.0
    0.03030 28.81148 34.36780 33.0
    0.03448 28.80826 33.17018 29.0
    0.0476 28.80499 32.25187 21.0
    0.0556 28.80171 31.57331 18.0
    0.0385 28.79839 31.08761 26.0
    0.0357 28.79505 30.75228 28.0
    0.02381 28.79169 30.53055 42.0
    0.0357 28.78831 30.40278 28.0
    0.02857 28.78491 30.34804 35.0
    0.02857 28.78150 30.35634 35.0
    0.02857 28.77808 30.42374 35.0
    0.0400 28.77465 30.55041 25.0
    0.03226 28.77122 30.73965 31.0
    0.0385 28.76779 30.99296 26.0
    0.03448 28.76436 31.31298 29.0
    0.02941 28.76093 31.70082 34.0
    0.03030 28.75752 32.15414 33.0
    0.02439 28.75411 32.66594 41.0
    0.02778 28.75073 33.22375 36.0
    0.03448 28.74735 33.81092 29.0
    0.03226 28.74400 34.40226 31.0
    0.03030 28.74067 34.97218 33.0
    0.03125 28.73738 35.49049 32.0
    0.02564 28.73410 35.93648 39.0
    0.02326 28.73088 36.29799 43.0
    0.02273 28.72767 36.56182 44.0
    0.0370 28.72452 36.72398 27.0
    0.02632 28.72140 36.78056 38.0
    0.02564 28.71833 36.73057 39.0
    0.02941 28.71531 36.57874 34.0
    0.02703 28.71235 36.33751 37.0
    0.03030 28.70944 36.02578 33.0
    0.02439 28.70660 35.67036 41.0
    0.02222 28.70381 35.29989 45.0
    0.03125 28.70109 34.94451 32.0
    0.03333 28.69844 34.63033 30.0
    0.0370 28.69586 34.36797 27.0
    0.02273 28.69336 34.17158 44.0
    0.02326 28.69094 34.05158 43.0
    0.02857 28.68860 34.01706 35.0
    0.02500 28.68634 34.07635 40.0
    0.02778 28.68418 34.23473 36.0
    0.0476 28.68211 34.49082 21.0
    0.02703 28.68012 34.83735 37.0
    0.03226 28.67825 35.25898 31.0
    0.02500 28.67647 35.73631 40.0
    0.02857 28.67480 36.23981 35.0
    0.02703 28.67323 36.73500 37.0
    0.02326 28.67178 37.18132 43.0
    0.02778 28.67044 37.53428 36.0
    0.02564 28.66922 37.75807 39.0
    0.02500 28.66812 37.83154 40.0
    0.02222 28.66714 37.75499 45.0
    0.02941 28.66629 37.54731 34.0
    0.02500 28.66557 37.23759 40.0
    0.02564 28.66498 36.85864 39.0
    0.02703 28.66452 36.43882 37.0
    0.03448 28.66421 36.00491 29.0
    0.02564 28.66404 35.57554 39.0
    0.02564 28.66401 35.16594 39.0
    0.0357 28.66413 34.78639 28.0
    0.02632 28.66440 34.45164 38.0
    0.0500 28.66483 34.17867 20.0
    0.02381 28.66541 33.99057 42.0
    0.0385 28.66614 33.90919 26.0
    0.03448 28.66704 33.95685 29.0
    0.03226 28.66811 34.14781 31.0
    0.02564 28.66934 34.49420 39.0
    0.02941 28.67074 34.98274 34.0
    0.02632 28.67231 35.61558 38.0
    0.02703 28.67406 36.34655 37.0
    0.03226 28.67598 37.15063 31.0
    0.02326 28.67808 37.98309 43.0
    0.03030 28.68037 38.78474 33.0
    0.03030 28.68283 39.49736 33.0
    0.01923 28.68549 40.06601 52.0
    0.02500 28.68834 40.45816 40.0
    0.02703 28.69137 40.66468 37.0
    0.02778 28.69460 40.70343 36.0
    0.02128 28.69802 40.60641 47.0
    0.02564 28.70164 40.41071 39.0
    0.02174 28.70546 40.15576 46.0
    0.02703 28.70949 39.88092 37.0
    0.03030 28.71371 39.62546 33.0
    0.03125 28.71814 39.42502 32.0
    0.02703 28.72277 39.30433 37.0
    0.03226 28.72762 39.27350 31.0
    0.02564 28.73266 39.32613 39.0
    0.03125 28.73793 39.43849 32.0
    0.02941 28.74341 39.56989 34.0
    0.02632 28.74910 39.66892 38.0
    0.02564 28.75502 39.68227 39.0
    0.02381 28.76114 39.56966 42.0
    0.02083 28.76748 39.31350 48.0
    0.02083 28.77404 38.92178 48.0
    0.02041 28.78083 38.41589 49.0
    0.03226 28.78784 37.83129 31.0
    0.03125 28.79507 37.19459 32.0
    0.03030 28.80251 36.52675 33.0
    0.02500 28.81019 35.84353 40.0
    0.03030 28.81809 35.16246 33.0
    0.0370 28.82622 34.49795 27.0
    0.03226 28.83456 33.86846 31.0
    0.02703 28.84315 33.28779 37.0
    0.03226 28.85195 32.76959 31.0
    0.0357 28.86099 32.32153 28.0
    0.03125 28.87024 31.94550 32.0
    0.02778 28.87974 31.63730 36.0
    0.02778 28.88945 31.39138 36.0
    0.0400 28.89940 31.19731 25.0
    0.02632 28.90956 31.04367 38.0
    0.0476 28.91997 30.91735 21.0
    0.0385 28.93059 30.80722 26.0
    0.0370 28.94144 30.70417 27.0
    0.03030 28.95251 30.60335 33.0
    0.02703 28.96383 30.49122 37.0
    0.03448 28.97535 30.39310 29.0
    0.0370 28.98711 30.30212 27.0
    0.03448 28.99907 30.21689 29.0
    0.03333 29.01128 30.14285 30.0
    0.02564 29.02370 30.06996 39.0
    0.03226 29.03634 30.03026 31.0
    0.03030 29.04918 30.01681 33.0
    0.0370 29.06227 30.04022 27.0
    0.03226 29.07555 30.11342 31.0
    0.02778 29.08907 30.25935 36.0
    0.02703 29.10277 30.50821 37.0
    0.02041 29.11672 30.90102 49.0
    0.02857 29.13085 31.48249 35.0
    0.03333 29.14520 32.30055 30.0
    0.02703 29.15975 33.39546 37.0
    0.02857 29.17451 34.78098 35.0
    0.02778 29.18946 36.44204 36.0
    0.02222 29.20460 38.31178 45.0
    0.02500 29.21997 40.28508 40.0
    0.01754 29.23552 42.19793 57.0
    0.01818 29.25125 43.86760 55.0
    0.01852 29.26715 45.10124 54.0
    0.01724 29.28328 45.75337 58.0
    0.01389 29.29956 45.76039 72.0
    0.01639 29.31604 45.18495 61.0
    0.01515 29.33266 44.14426 66.0
    0.01563 29.34950 42.82309 64.0
    0.01471 29.36648 41.40318 68.0
    0.01667 29.38364 40.03240 60.0
    0.01786 29.40094 38.82375 56.0
    0.03030 29.41843 37.83188 33.0
    0.02174 29.43605 37.07571 46.0
    0.02439 29.45384 36.52752 41.0
    0.03030 29.47175 36.14860 33.0
    0.02174 29.48984 35.88365 46.0
    0.01961 29.50803 35.69383 51.0
    0.02381 29.52639 35.54375 42.0
    0.02273 29.54484 35.42472 44.0
    0.0400 29.56345 35.33397 25.0
    0.02857 29.58217 35.27340 35.0
    0.02500 29.60100 35.24131 40.0
    0.0357 29.61993 35.22995 28.0
    0.02857 29.63900 35.23300 35.0
    0.03226 29.65816 35.23027 31.0
    0.03333 29.67741 35.20016 30.0
    0.02326 29.69673 35.12194 43.0
    0.02222 29.71618 34.98089 45.0
    0.02500 29.73568 34.77377 40.0
    0.0400 29.75527 34.51152 25.0
    0.02500 29.77491 34.21231 40.0
    0.03333 29.79465 33.89697 30.0
    0.02326 29.81441 33.58752 43.0
    0.02273 29.83426 33.30089 44.0
    0.02778 29.85412 33.05102 36.0
    0.0357 29.87406 32.84619 28.0
    0.03333 29.89400 32.69273 30.0
    0.0385 29.91397 32.59331 26.0
    0.03333 29.93400 32.54995 30.0
    0.03448 29.95403 32.56564 29.0
    0.03333 29.97406 32.64542 30.0
    0.03448 29.99408 32.79681 29.0
    0.02632 30.01414 33.03014 38.0
    0.0357 30.03416 33.35482 28.0
    0.03333 30.05418 33.77959 30.0
    0.02941 30.07415 34.30674 34.0
    0.02857 30.09413 34.93410 35.0
    0.02564 30.11405 35.64804 39.0
    0.0455 30.13395 36.42212 22.0
    0.0385 30.15376 37.22402 26.0
    0.02326 30.17356 38.01897 43.0
    0.0357 30.19327 38.76146 28.0
    0.02857 30.21293 39.41827 35.0
    0.02857 30.23248 39.95941 35.0
    0.02128 30.25200 40.36501 47.0
    0.02564 30.27139 40.61593 39.0
    0.02778 30.29070 40.69748 36.0
    0.01667 30.30988 40.59714 60.0
    0.01961 30.32899 40.30929 51.0
    0.02128 30.34795 39.84370 47.0
    0.02174 30.36679 39.22706 46.0
    0.02273 30.38549 38.50076 44.0
    0.01887 30.40407 37.70435 53.0
    0.03125 30.42249 36.88890 32.0
    0.02174 30.44077 36.09147 46.0
    0.02778 30.45885 35.34450 36.0
    0.02703 30.47681 34.66805 37.0
    0.03448 30.49458 34.08002 29.0
    0.03448 30.51216 33.58771 29.0
    0.02778 30.52953 33.19496 36.0
    0.03226 30.54674 32.89828 31.0
    0.0476 30.56372 32.69275 21.0
    0.0357 30.58051 32.56879 28.0
    0.0476 30.59705 32.51580 21.0
    0.0476 30.61341 32.51561 21.0
    0.0417 30.62951 32.56926 24.0
    0.03125 30.64538 32.66586 32.0
    0.0385 30.66098 32.78090 26.0
    0.0385 30.67637 32.91188 26.0
    0.02778 30.69148 33.05024 36.0
    0.0357 30.70631 33.19022 28.0
    0.03448 30.72090 33.32917 29.0
    0.0385 30.73519 33.46840 26.0
    0.03030 30.74921 33.58958 33.0
    0.0500 30.76291 33.71796 20.0
    0.03226 30.77635 33.83746 31.0
    0.02857 30.78946 33.94058 35.0
    0.0556 30.80228 34.01858 18.0
    0.03333 30.81476 34.06216 30.0
    0.03333 30.82695 34.06464 30.0
    0.02500 30.83879 34.02305 40.0
    0.0385 30.85032 33.93643 26.0
    0.03226 30.86148 33.81218 31.0
    0.03125 30.87234 33.65351 32.0
    0.0357 30.88282 33.46841 28.0
    0.03333 30.89297 33.26591 30.0
    0.0500 30.90274 33.05718 20.0
    0.0400 30.91217 32.85228 25.0
    0.0417 30.92122 32.66156 24.0
    0.0500 30.92990 32.49813 20.0
    0.0370 30.93820 32.35630 27.0
    0.0556 30.94614 32.24479 18.0
    0.0435 30.95369 32.16573 23.0
    0.0435 30.96086 32.11929 23.0
    0.03125 30.96762 32.10513 32.0
    0.0476 30.97402 32.12259 21.0
    0.03030 30.98001 32.17130 33.0
    0.03448 30.98560 32.25173 29.0
    0.03226 30.99078 32.36530 31.0
    0.0417 30.99557 32.51561 24.0
    0.03226 30.99996 32.70701 31.0
    0.02632 31.00393 32.94641 38.0
    0.0526 31.00751 33.24214 19.0
    0.02857 31.01067 33.59992 35.0
    0.0417 31.01342 34.02618 24.0
    0.02778 31.01576 34.52587 36.0
    0.02632 31.01769 35.09901 38.0
    0.02632 31.01921 35.74567 38.0
    0.02703 31.02032 36.45771 37.0
    0.02439 31.02101 37.22635 41.0
    0.02439 31.02130 38.03991 41.0
    0.02857 31.02117 38.88187 35.0
    0.02174 31.02064 39.74188 46.0
    0.02500 31.01970 40.60976 40.0
    0.02941 31.01836 41.48307 34.0
    0.03226 31.01661 42.35050 31.0
    0.02222 31.01446 43.19745 45.0
    0.02326 31.01192 43.99315 43.0
    0.02941 31.00898 44.69791 34.0
    0.02500 31.00566 45.25581 40.0
    0.02083 31.00194 45.61254 48.0
    0.02174 30.99784 45.72377 46.0
    0.02381 30.99336 45.57539 42.0
    0.02273 30.98851 45.18941 44.0
    0.02222 30.98329 44.62738 45.0
    0.02128 30.97771 43.97415 47.0
    0.02083 30.97177 43.32141 48.0
    0.0417 30.96548 42.73419 24.0
    0.0400 30.95885 42.27085 25.0
    0.02273 30.95189 41.95700 44.0
    0.02564 30.94458 41.78572 39.0
    0.02778 30.93697 41.72207 36.0
    0.0455 30.92903 41.70974 22.0
    0.02222 30.92080 41.66763 45.0
    0.02439 30.91226 41.51961 41.0
    0.02632 30.90344 41.20256 38.0
    0.02381 30.89433 40.68523 42.0
    0.02632 30.88498 39.97961 38.0
    0.01852 30.87535 39.12866 54.0
    0.02857 30.86549 38.20067 35.0
    0.02632 30.85538 37.26386 38.0
    0.02857 30.84506 36.38424 35.0
    0.02857 30.83452 35.60949 35.0
    0.03448 30.82379 34.97662 29.0
    0.03226 30.81287 34.49994 31.0
    0.03125 30.80178 34.17950 32.0
    0.02778 30.79053 33.99213 36.0
    0.0400 30.77914 33.93066 25.0
    0.0500 30.76760 33.95686 20.0
    0.02326 30.75598 34.04018 43.0
    0.0385 30.74422 34.15253 26.0
    0.03333 30.73240 34.27769 30.0
    0.02273 30.72050 34.38301 44.0
    0.03333 30.70853 34.45390 30.0
    0.03125 30.69655 34.48141 32.0
    0.0357 30.68453 34.45648 28.0
    0.02778 30.67253 34.37968 36.0
    0.03125 30.66051 34.24276 32.0
    0.03333 30.64855 34.05907 30.0
    0.03333 30.63661 33.84303 30.0
    0.03226 30.62478 33.60798 31.0
    0.02564 30.61301 33.37204 39.0
    0.02500 30.60134 33.15324 40.0
    0.03125 30.58981 32.96686 32.0
    0.0417 30.57842 32.82690 24.0
    0.02439 30.56718 32.74358 41.0
    0.03448 30.55612 32.72488 29.0
    0.03125 30.54528 32.77516 32.0
    0.03030 30.53466 32.89526 33.0
    0.03448 30.52427 33.08363 29.0
    0.0357 30.51416 33.33436 28.0
    0.02778 30.50432 33.63924 36.0
    0.0370 30.49480 33.98759 27.0
    0.0385 30.48559 34.36703 26.0
    0.02941 30.47674 34.75963 34.0
    0.02941 30.46824 35.15014 34.0
    0.02564 30.46014 35.52224 39.0
    0.01786 30.45244 35.86842 56.0
    0.02326 30.44519 36.18187 43.0
    0.02439 30.43837 36.47335 41.0
    0.02326 30.43203 36.75955 43.0
    0.02778 30.42619 37.06370 36.0
    0.02381 30.42085 37.40672 42.0
    0.02632 30.41605 37.80750 38.0
    0.02381 30.41181 38.27689 42.0
    0.02326 30.40813 38.82174 43.0
    0.02500 30.40505 39.43592 40.0
    0.02857 30.40258 40.11182 35.0
    0.02439 30.40075 40.83198 41.0
    0.02041 30.39956 41.57617 49.0
    0.02857 30.39904 42.31080 35.0
    0.02381 30.39920 42.99815 42.0
    0.02041 30.40007 43.59053 49.0
    0.02703 30.40166 44.03741 37.0
    0.01852 30.40399 44.28506 54.0
    0.01786 30.40705 44.29544 56.0
    0.02778 30.41090 44.05332 36.0
    0.02128 30.41551 43.55397 47.0
    0.02439 30.42092 42.82833 41.0
    0.01852 30.42712 41.91403 54.0
    0.02083 30.43416 40.86147 48.0
    0.02381 30.44201 39.73239 42.0
    0.01961 30.45069 38.58289 51.0
    0.02941 30.46021 37.46854 34.0
    0.02000 30.47059 36.42850 50.0
    0.03448 30.48182 35.49852 29.0
    0.02941 30.49390 34.69730 34.0
    0.02500 30.50684 34.03847 40.0
    0.02326 30.52066 33.52503 43.0
    0.02857 30.53534 33.16030 35.0
    0.02500 30.55086 32.94200 40.0
    0.02128 30.56723 32.86789 47.0
    0.02222 30.58447 32.93386 45.0
    0.02632 30.60254 33.13369 38.0
    0.0400 30.62146 33.45800 25.0
    0.03226 30.64118 33.89126 31.0
    0.0385 30.66172 34.41471 26.0
    0.02632 30.68304 35.00363 38.0
    0.02857 30.70516 35.62313 35.0
    0.02941 30.72800 36.24165 34.0
    0.01961 30.75159 36.82677 51.0
    0.02857 30.77586 37.37044 35.0
    0.02381 30.80083 37.86562 42.0
    0.02632 30.82641 38.32936 38.0
    0.02564 30.85263 38.79568 39.0
    0.03448 30.87938 39.30029 29.0
    0.02174 30.90670 39.87571 46.0
    0.02273 30.93445 40.53983 44.0
    0.03333 30.96268 41.29520 30.0
    0.03448 30.99125 42.11871 29.0
    0.02174 31.02018 42.97227 46.0
    0.02381 31.04930 43.80096 42.0
    0.02083 31.07872 44.55085 48.0
    0.02128 31.10820 45.16612 47.0
    0.02000 31.13774 45.60242 50.0
    0.01923 31.16733 45.82152 52.0
    0.03125 31.19674 45.79153 32.0
    0.01754 31.22599 45.49360 57.0
    0.02083 31.25489 44.92963 48.0
    0.02632 31.28351 44.12478 38.0
    0.02632 31.31157 43.13420 38.0
    0.02632 31.33907 42.02475 38.0
    0.02041 31.36580 40.87189 49.0
    0.0370 31.39175 39.73903 27.0
    0.03030 31.41675 38.68609 33.0
    0.02778 31.44061 37.75062 36.0
    0.02857 31.46325 36.95749 35.0
    0.0357 31.48452 36.30999 28.0
    0.0357 31.50425 35.80212 28.0
    0.03333 31.52226 35.41256 30.0
    0.0417 31.53840 35.11538 24.0
    0.03448 31.55251 34.88116 29.0
    0.03030 31.56436 34.68589 33.0
    0.03125 31.57380 34.51123 32.0
    0.02941 31.58059 34.34808 34.0
    0.0357 31.58454 34.19377 28.0
    0.02174 31.58543 34.05226 46.0
    0.02500 31.58301 33.92993 40.0
    0.03125 31.57706 33.83553 32.0
    0.0357 31.56731 33.77810 28.0
    0.02703 31.55353 33.76715 37.0
    0.03030 31.53540 33.81124 33.0
    0.03125 31.51270 33.91758 32.0
    0.02703 31.48507 34.09252 37.0
    0.0370 31.45228 34.33944 27.0
    0.03333 31.41391 34.66064 30.0
    0.03226 31.36975 35.05501 31.0
    0.03448 31.31935 35.52142 29.0
    0.02326 31.26247 36.05293 43.0
    0.03226 31.19860 36.64295 31.0
    0.03125 31.12759 37.28056 32.0
    0.02941 31.04863 37.95736 34.0
    . . . 38.0
_pd_calc_method     "Rietveld Refinement"
_pd_proc_info_data_reduction     ?
_pd_proc_info_datetime     2019-02-04T14:52:02
_pd_proc_info_excluded_regions     ?
_pd_proc_ls_background_function
;   GSAS Background function number 1 with 34 terms.
 Shifted Chebyshev function of 1st kind
      1:    118.082     2:   -166.900     3:    123.865     4:   -59.7925
      5:    10.6865     6:    21.3336     7:   -31.0975     8:    23.2200
      9:   -6.96687    10:   -9.51726    11:    20.8794    12:   -23.8022
     13:    18.4347    14:   -9.14997    15:   -1.10995    16:    9.35323
     17:   -13.3633    18:    13.2873    19:   -9.61569    20:    4.08246
     21:    1.61524    22:   -5.79316    23:    6.77390    24:   -5.01271
     25:    2.27833    26:   0.646733    27:   -2.78842    28:    3.78393
     29:   -3.23100    30:    2.18997    31:  -0.908158    32:  -0.401332
     33:   0.778547    34:  -0.792308
;
_pd_proc_ls_peak_cutoff     0.00100
_pd_proc_ls_pref_orient_corr
;   March-Dollase
 AXIS  1 Ratio=   0.79858  h= 1.000  k= 0.000  l= 0.000
 Prefered orientation correction range: Min=   0.71363, Max=   1.96360
;
_pd_proc_ls_prof_R_factor     0.0864
_pd_proc_ls_prof_wR_factor     0.1252
_pd_proc_ls_prof_wR_expected     0.0958
_pd_proc_ls_profile_function
;
CW Profile function number 4 with  18 terms
Pseudovoigt profile coefficients as parameterized in
P. Thompson, D.E. Cox & J.B. Hastings (1987). J. Appl.
Cryst.,20,79-83.
Asymmetry correction of L.W. Finger, D.E. Cox & A. P. Jephcoat (1994).
J. Appl. Cryst.,27,892-900.
Microstrain broadening by P.W. Stephens,  (1999). J. Appl.
Cryst.,32,281-289.
#1(GU)   =    0.000 #2(GV)   =    0.000 #3(GW)   =    0.000
#4(GP)   =    9.252 #5(LX)   =    0.900 #6(ptec) =     0.00
#7(trns) =     0.00 #8(shft) =  -3.8100 #9(sfec) =     0.00
#10(S/L) =   0.0208 #11(H/L) =   0.0005 #12(eta) =   0.7500
#13(S400 ) =  0.0E+00 #14(S040 ) =  7.8E-04 #15(S004 ) =  1.5E-04
#16(S220 ) =  3.7E-04 #17(S202 ) =  6.1E-04 #18(S022 ) = -1.1E-03
Peak tails are ignored  where the intensity is below 0.0010 times the peak
Aniso. broadening axis   0.0   0.0   1.0
;
_pd_proc_ls_special_details
;
;
_pd_proc_number_of_points     9139
_pd_spec_mount_mode     reflection
_pd_spec_mounting     'packed powder'
_pd_spec_shape     flat_sheet
_pd_spec_size_axial     24.9
_pd_spec_size_equat     24.9
_pd_spec_size_thick     0.1
loop_
    _atom_site_type_symbol
    _atom_site_label
    _atom_site_fract_x
    _atom_site_fract_y
    _atom_site_fract_z
    _atom_site_U_iso_or_equiv
    _atom_site_thermal_displace_type
    _atom_site_occupancy
    _atom_site_symmetry_multiplicity
    Sr Sr1 0.60125(9) 0.46444(17) 0.2136(2) 0.0206(3) Uiso 1.0 8
    Cl Cl1 0.4370(3) 0.2794(4) 0.4905(4) 0.0254(3) Uiso 1.0 8
    Cl Cl2 0.1592(2) 0.3965(4) 0.6866(4) 0.0275(3) Uiso 1.0 8
    O O1 0.1833(5) 0.2549(6) 0.7237(14) 0.0271(14) Uiso 1.0 8
    O O2 0.2200(4) 0.4878(11) 0.7587(12) 0.0335(14) Uiso 1.0 8
    O O3 0.1636(7) 0.4175(13) 0.5363(6) 0.0364(14) Uiso 1.0 8
    O O4 0.0665(4) 0.4250(10) 0.7362(11) 0.0225(14) Uiso 1.0 8
    O O5 0.3759(6) 0.2145(7) 0.3888(11) 0.0356(14) Uiso 1.0 8
    O O6 0.3829(6) 0.3692(11) 0.5799(10) 0.0361(14) Uiso 1.0 8
    O O7 0.4728(6) 0.1764(11) 0.5835(12) 0.0315(14) Uiso 1.0 8
    O O8 0.5132(6) 0.3514(12) 0.4267(12) 0.0305(14) Uiso 1.0 8
_geom_special_details     ?
loop_
    _geom_bond_atom_site_label_1
    _geom_bond_atom_site_label_2
    _geom_bond_site_symmetry_1
    _geom_bond_site_symmetry_2
    _geom_bond_distance
    _geom_bond_publ_flag
    Sr1 Cl1 . 1_555 3.931(4) n
    Sr1 Cl1 . 3_554 3.937(4) n
    Sr1 Cl1 . 5_666 3.779(4) n
    Sr1 Cl1 . 7_655 3.669(4) n
    Sr1 Cl2 . 4_564 3.945(3) n
    Sr1 Cl2 . 5_666 3.778(3) n
    Sr1 Cl2 . 6_556 3.746(4) n
    Sr1 Cl2 . 8_555 3.898(4) n
    Sr1 O1 . 6_556 2.512(5) y
    Sr1 O2 . 5_666 2.591(5) y
    Sr1 O3 . 8_555 2.546(5) y
    Sr1 O4 . 4_564 2.622(5) y
    Sr1 O5 . 7_655 2.650(5) y
    Sr1 O6 . 5_666 2.540(5) y
    Sr1 O7 . 3_554 2.590(5) y
    Sr1 O8 . 1_555 2.604(8) y
    Cl1 Sr1 . 1_555 3.931(4) n
    Cl1 Sr1 . 3_555 3.937(4) n
    Cl1 Sr1 . 5_666 3.779(4) n
    Cl1 Sr1 . 7_645 3.669(4) n
    Cl1 O5 . 1_555 1.436(5) y
    Cl1 O6 . 1_555 1.436(5) y
    Cl1 O7 . 1_555 1.426(5) y
    Cl1 O8 . 1_555 1.423(5) y
    Cl2 Sr1 . 4_565 3.945(3) n
    Cl2 Sr1 . 5_666 3.778(3) n
    Cl2 Sr1 . 6_456 3.746(4) n
    Cl2 Sr1 . 8_455 3.898(4) n
    Cl2 O1 . 1_555 1.469(5) y
    Cl2 O2 . 1_555 1.414(5) y
    Cl2 O3 . 1_555 1.425(5) y
    Cl2 O4 . 1_555 1.422(5) y
    O1 Sr1 . 6_456 2.512(5) n
    O1 Cl2 . 1_555 1.469(5) n
    O2 Sr1 . 5_666 2.591(5) n
    O2 Cl2 . 1_555 1.414(5) n
    O3 Sr1 . 8_455 2.546(5) n
    O3 Cl2 . 1_555 1.425(5) n
    O4 Sr1 . 4_565 2.622(5) n
    O4 Cl2 . 1_555 1.422(5) n
    O5 Sr1 . 7_645 2.650(5) n
    O5 Cl1 . 1_555 1.436(5) n
    O6 Sr1 . 5_666 2.540(5) n
    O6 Cl1 . 1_555 1.436(5) n
    O7 Sr1 . 3_555 2.590(5) n
    O7 Cl1 . 1_555 1.426(5) n
    O8 Sr1 . 1_555 2.604(8) n
    O8 Cl1 . 1_555 1.423(5) n
loop_
    _geom_angle_atom_site_label_1
    _geom_angle_atom_site_label_2
    _geom_angle_atom_site_label_3
    _geom_angle_site_symmetry_1
    _geom_angle_site_symmetry_2
    _geom_angle_site_symmetry_3
    _geom_angle
    _geom_angle_publ_flag
    O1 Sr1 O2 6_556 . 5_666 71.2(3) n
    O1 Sr1 O3 6_556 . 8_555 84.3(4) n
    O1 Sr1 O4 6_556 . 4_564 138.9(3) n
    O1 Sr1 O5 6_556 . 7_655 144.9(3) n
    O1 Sr1 O6 6_556 . 5_666 109.2(4) n
    O1 Sr1 O7 6_556 . 3_554 88.9(4) n
    O1 Sr1 O8 6_556 . 1_555 71.3(4) n
    O2 Sr1 O3 5_666 . 8_555 77.6(3) n
    O2 Sr1 O4 5_666 . 4_564 143.6(3) n
    O2 Sr1 O5 5_666 . 7_655 75.5(3) n
    O2 Sr1 O6 5_666 . 5_666 73.8(3) n
    O2 Sr1 O7 5_666 . 3_554 146.3(3) n
    O2 Sr1 O8 5_666 . 1_555 118.0(4) n
    O3 Sr1 O4 8_555 . 4_564 117.7(3) n
    O3 Sr1 O5 8_555 . 7_655 77.9(3) n
    O3 Sr1 O6 8_555 . 5_666 141.9(4) n
    O3 Sr1 O7 8_555 . 3_554 73.4(3) n
    O3 Sr1 O8 8_555 . 1_555 142.8(4) n
    O4 Sr1 O5 4_564 . 7_655 76.1(3) n
    O4 Sr1 O6 4_564 . 5_666 75.8(3) n
    O4 Sr1 O7 4_564 . 3_554 67.6(3) n
    O4 Sr1 O8 4_564 . 1_555 71.2(4) n
    O5 Sr1 O6 7_655 . 5_666 70.9(4) n
    O5 Sr1 O7 7_655 . 3_554 114.04(3) n
    O5 Sr1 O8 7_655 . 1_555 136.8(4) n
    O6 Sr1 O7 5_666 . 3_554 139.7(3) n
    O6 Sr1 O8 5_666 . 1_555 74.3(4) n
    O7 Sr1 O8 3_554 . 1_555 78.3(4) n
    O5 Cl1 O6 1_555 . 1_555 109.7(5) n
    O5 Cl1 O7 1_555 . 1_555 108.0(7) n
    O5 Cl1 O8 1_555 . 1_555 113.5(7) n
    O6 Cl1 O7 1_555 . 1_555 105.4(7) n
    O6 Cl1 O8 1_555 . 1_555 110.3(7) n
    O7 Cl1 O8 1_555 . 1_555 109.7(7) n
    O1 Cl2 O2 1_555 . 1_555 110.0(7) n
    O1 Cl2 O3 1_555 . 1_555 111.1(7) n
    O1 Cl2 O4 1_555 . 1_555 108.8(6) n
    O2 Cl2 O3 1_555 . 1_555 110.7(8) n
    O2 Cl2 O4 1_555 . 1_555 106.4(6) n
    O3 Cl2 O4 1_555 . 1_555 109.6(6) n
    Sr1 O1 Cl2 6_456 . 1_555 139.0(5) n
    Sr1 O2 Cl2 5_666 . 1_555 139.4(5) n
    Sr1 O3 Cl2 8_455 . 1_555 157.0(6) n
    Sr1 O4 Cl2 4_565 . 1_555 153.3(6) n
    Sr1 O5 Cl1 7_645 . 1_555 125.1(4) n
    Sr1 O6 Cl1 5_666 . 1_555 142.2(5) n
    Sr1 O7 Cl1 3_555 . 1_555 156.2(7) n
    Sr1 O8 Cl1 1_555 . 1_555 153.9(7) n
